# Supplementary material for: Comparative Assessment and High-Throughput Drug-Combination Profiling of TEAD-Palmitoylation Inhibitors in Hippo Pathway Deficient Mesothelioma
Source: Pharmaceuticals (Basel). 2023 Nov 21;16(12):1635. doi: 10.3390/ph16121635 (PMC10747288; doi:10.3390/ph16121635)
Supplement: Supplementary file 1 [file pharmaceuticals-16-01635-s001.zip › Table S1.xlsx]

## Sheet: Table S1 Incucyte Prolif.
	NCI-H226 (NF2 def) Replicate #1, scaled to DMSO proliferation
	Ctrl	MGH-CP1 0.1 µM	MGH-CP1 1 µM	MGH-CP1 10 µM	MYF-01-37 0.1 µM	MYF-01-37 1 µM	MYF-01-37 10 µM	VT-103 0.1 µM	VT-103 1 µM	VT-103 10 µM	VT-107 0.1 µM	VT-107 1 µM	VT-107 10 µM	K-975 0.1 µM	K-975 1 µM	K-975 10 µM	MSC-4106 0.1 µM	MSC-4106 1 µM	MSC-4106 10 µM
0h	1	1	1	1	1	1	1	1	1	1	1	1	1	1	1	1	1	1	1
12h	1	1.00402	0.934613	0.751408	1.01896	0.957017	0.892255	0.959671	0.904647	0.822833	0.990874	0.911184	0.808551	1.01517	0.970874	0.928432	0.98255	0.984968	0.914232
24h	1	0.974785	0.905852	0.670155	1.00303	0.92868	0.835053	0.885295	0.811078	0.697823	0.899766	0.784039	0.638391	0.901443	0.871354	0.848656	0.924055	0.87816	0.835943
36h	1	0.989378	0.91446	0.63374	0.975074	0.87955	0.756979	0.819621	0.743837	0.591682	0.838215	0.668493	0.500911	0.834849	0.773146	0.626573	0.910073	0.859969	0.762822
28h	1	0.982154	0.920123	0.627083	0.96174	0.869002	0.687369	0.752638	0.649108	0.491732	0.764049	0.556162	0.400156	0.761359	0.6597	0.497516	0.863663	0.81644	0.680255
60h	1	0.973885	0.912042	0.636564	0.968575	0.846423	0.591388	0.662988	0.553375	0.413453	0.683331	0.44475	0.313422	0.681676	0.561957	0.420192	0.815623	0.748935	0.618033
72h	1	0.942501	0.894947	0.645017	0.989102	0.857366	0.54586	0.601193	0.484203	0.360766	0.613861	0.360591	0.256593	0.651397	0.494972	0.345702	0.786458	0.691776	0.558151
84h	1	0.918878	0.913598	0.681705	0.989078	0.865946	0.520366	0.566648	0.452729	0.32167	0.586721	0.322268	0.227196	0.621771	0.446815	0.321268	0.778619	0.675147	0.519513
96h	1	0.889766	0.911113	0.70502	0.984671	0.874543	0.518811	0.562318	0.441175	0.303167	0.577141	0.303841	0.213905	0.636809	0.438385	0.315966	0.785367	0.66977	0.505204
	NCI-H226 (NF2 def) Replicate #2, scaled to DMSO proliferation
	Ctrl	MGH-CP1 0.1 µM	MGH-CP1 1 µM	MGH-CP1 10 µM	MYF-01-37 0.1 µM	MYF-01-37 1 µM	MYF-01-37 10 µM	VT-103 0.1 µM	VT-103 1 µM	VT-103 10 µM	VT-107 0.1 µM	VT-107 1 µM	VT-107 10 µM	K-975 0.1 µM	K-975 1 µM	K-975 10 µM	MSC-4106 0.1 µM	MSC-4106 1 µM	MSC-4106 10 µM
0h	1	1	1	1	1	1	1	1	1	1	1	1	1	1	1	1	1	1	1
12h	1	0.969366	0.895813	0.69773	0.975267	0.968402	0.900207	0.956101	0.941143	0.805419	0.960848	0.926083	0.783912	1.01881	0.948842	0.943863	1.00168	0.953448	0.907128
24h	1	0.978632	0.910415	0.638188	0.978686	0.915553	0.814137	0.875259	0.876745	0.674873	0.880556	0.794348	0.637752	0.967178	0.86317	0.819071	0.971953	0.914409	0.837528
36h	1	0.97751	0.917569	0.603176	0.969109	0.876602	0.759944	0.805846	0.787489	0.588851	0.816891	0.666545	0.503183	0.889822	0.762848	0.660626	0.941587	0.855825	0.781185
28h	1	0.988073	0.937622	0.605887	0.948899	0.872502	0.687877	0.711071	0.69655	0.485064	0.732543	0.534265	0.401255	0.826869	0.66468	0.567367	0.899082	0.773579	0.68951
60h	1	0.984965	0.941915	0.628566	0.935936	0.840454	0.617325	0.63891	0.612169	0.425481	0.65398	0.441702	0.326478	0.771313	0.577559	0.468128	0.867073	0.730209	0.627807
72h	1	0.983033	0.964569	0.66953	0.926309	0.824539	0.59003	0.593893	0.558906	0.386268	0.623746	0.395458	0.286233	0.755327	0.536082	0.412655	0.845122	0.704841	0.607988
84h	1	0.983288	0.975896	0.723729	0.913765	0.821502	0.594051	0.589904	0.552068	0.3801	0.625578	0.381353	0.271339	0.765084	0.531006	0.402875	0.859334	0.712973	0.612591
96h	1	0.976648	0.967842	0.760236	0.903309	0.817865	0.607263	0.603799	0.561846	0.380961	0.644389	0.377945	0.26194	0.797925	0.540063	0.384942	0.874468	0.72915	0.625849
	NCI-H2052 (NF2 mut) Replicate #1, scaled to DMSO proliferation
	Ctrl	MGH-CP1 0.1 µM	MGH-CP1 1 µM	MGH-CP1 10 µM	MYF-01-37 0.1 µM	MYF-01-37 1 µM	MYF-01-37 10 µM	VT-103 0.1 µM	VT-103 1 µM	VT-103 10 µM	VT-107 0.1 µM	VT-107 1 µM	VT-107 10 µM	K-975 0.1 µM	K-975 1 µM	K-975 10 µM	MSC-4106 0.1 µM	MSC-4106 1 µM	MSC-4106 10 µM
0h	1	1	1	1	1	1	1	1	1	1	1	1	1	1	1	1	1	1	1
12h	1	1.01501	0.983723	0.962237	0.994137	0.936416	0.927408	0.924886	0.906498	0.951602	0.973811	0.916316	0.889788	0.95868	0.919871	0.849086	0.948098	0.958898	0.950029
24h	1	1.0142	0.980921	0.956642	0.991727	0.933437	0.917499	0.877324	0.867534	0.87735	0.922125	0.868627	0.817001	0.913147	0.876996	0.745372	0.924673	0.935438	0.888871
36h	1	1.04368	1.02583	0.930112	1.0025	0.914745	0.866913	0.828656	0.821291	0.779183	0.861876	0.784478	0.702794	0.834671	0.786676	0.649447	0.895031	0.885692	0.832699
28h	1	1.06501	1.02867	0.877222	1.02348	0.905611	0.779463	0.763111	0.742952	0.671024	0.770198	0.667762	0.566116	0.760452	0.721999	0.525796	0.844613	0.809615	0.777121
60h	1	1.08443	1.03978	0.754119	1.01743	0.869075	0.657131	0.663895	0.647081	0.534269	0.670533	0.543984	0.43849	0.68483	0.619501	0.452799	0.774211	0.708972	0.692312
72h	1	1.11035	1.04233	0.742193	1.02951	0.84701	0.559834	0.592928	0.551696	0.466499	0.590659	0.471531	0.381472	0.624907	0.551702	0.401497	0.717126	0.641568	0.631202
84h	1	1.11871	1.04077	0.650603	1.01253	0.801177	0.479247	0.50361	0.475215	0.420164	0.527703	0.404224	0.331432	0.56322	0.479148	0.353014	0.65343	0.576767	0.588677
96h	1	1.10508	1.03026	0.59594	1.00763	0.805138	0.454317	0.470456	0.438303	0.395472	0.504585	0.383513	0.338887	0.558989	0.452847	0.343988	0.637392	0.552346	0.576286
	NCI-H2052 (NF2 mut) Replicate #2, scaled to DMSO proliferation
	Ctrl	MGH-CP1 0.1 µM	MGH-CP1 1 µM	MGH-CP1 10 µM	MYF-01-37 0.1 µM	MYF-01-37 1 µM	MYF-01-37 10 µM	VT-103 0.1 µM	VT-103 1 µM	VT-103 10 µM	VT-107 0.1 µM	VT-107 1 µM	VT-107 10 µM	K-975 0.1 µM	K-975 1 µM	K-975 10 µM	MSC-4106 0.1 µM	MSC-4106 1 µM	MSC-4106 10 µM
0h	1	1	1	1	1	1	1	1	1	1	1	1	1	1	1	1	1	1	1
12h	1	0.997653	0.993778	0.929473	0.978047	0.990207	0.94974	0.9248	0.91933	0.93931	0.89914	0.877181	0.835225	0.916151	0.894067	1.00756	0.94047	0.918589	0.88431
24h	1	0.973383	0.983311	0.854899	0.978632	0.952663	0.924413	0.867578	0.851713	0.830628	0.845317	0.822735	0.73117	0.903116	0.848865	0.90457	0.908048	0.867741	0.845281
36h	1	1.01106	1.00407	0.793712	0.983315	0.9046	0.816432	0.826216	0.81988	0.755575	0.796717	0.728084	0.599261	0.802356	0.759948	0.626141	0.876011	0.839286	0.79814
28h	1	1.0046	1.00034	0.761826	0.993079	0.879453	0.733325	0.734772	0.724911	0.626841	0.695424	0.616016	0.477405	0.76937	0.687343	0.599194	0.801627	0.756558	0.724505
60h	1	1.03325	1.01285	0.681526	0.989324	0.829945	0.595486	0.622643	0.611933	0.500995	0.605128	0.502871	0.363378	0.642263	0.570858	0.444978	0.714334	0.655324	0.638029
72h	1	1.04188	1.02155	0.629219	0.995054	0.78378	0.492219	0.536405	0.525642	0.441748	0.526359	0.418434	0.306136	0.576098	0.493498	0.381758	0.63544	0.592198	0.57786
84h	1	1.04613	1.02773	0.560843	1.00128	0.742136	0.417894	0.454816	0.444172	0.396331	0.459593	0.368435	0.270274	0.511144	0.451421	0.379727	0.571409	0.521178	0.533161
96h	1	1.0419	1.01814	0.517186	1.00168	0.724458	0.372101	0.414017	0.402237	0.360621	0.412263	0.330899	0.251893	0.487702	0.411113	0.314967	0.551921	0.485237	0.506735
	NCI-H28 (NF2 wt) Replicate #1, scaled to DMSO proliferation
	Ctrl	MGH-CP1 0.1 µM	MGH-CP1 1 µM	MGH-CP1 10 µM	MYF-01-37 0.1 µM	MYF-01-37 1 µM	MYF-01-37 10 µM	VT-103 0.1 µM	VT-103 1 µM	VT-103 10 µM	VT-107 0.1 µM	VT-107 1 µM	VT-107 10 µM	K-975 0.1 µM	K-975 1 µM	K-975 10 µM	MSC-4106 0.1 µM	MSC-4106 1 µM	MSC-4106 10 µM
0	1	1	1	1	1	1	1	1	1	1	1	1	1	1	1	1	1	1	1
12	1	0.977326	1.00127	0.89789	0.977679	0.974719	0.966809	1.01393	0.988696	0.873321	1.01291	1.01864	0.958645	1.02211	1.01825	1.04994	1.02856	1.01112	0.961595
24	1	0.980132	0.967687	0.65717	0.976482	0.970923	0.952828	0.992125	0.970556	0.69564	0.988664	0.969079	0.84156	1.02114	0.983548	0.847015	1.01384	1.00368	0.949715
36	1	0.983421	0.920762	0.492693	0.967889	0.918073	0.911011	0.974356	0.928515	0.662131	0.990989	0.923345	0.748978	0.988397	0.937291	0.642323	0.996532	0.999953	0.928612
48	1	0.981414	0.899767	0.350422	0.952464	0.890153	0.91545	0.942665	0.883793	0.564677	0.994375	0.873803	0.64199	0.96801	0.89113	0.476172	0.995916	0.996293	0.926307
60	1	0.983358	0.907785	0.276998	0.932582	0.882386	0.936681	0.940324	0.857562	0.510269	1.01061	0.872679	0.577408	0.981499	0.883229	0.391676	0.974289	0.982223	0.939939
72	1	0.981891	0.928167	0.27508	0.920578	0.870323	0.960574	0.947121	0.87713	0.476253	1.02528	0.879749	0.563652	0.971642	0.877055	0.364122	0.972512	0.998863	0.958158
84	1	0.97925	0.942857	0.312096	0.910231	0.865301	0.977855	0.968381	0.915463	0.465677	1.03898	0.896343	0.572236	0.966651	0.888972	0.367774	0.977355	1.02508	1.00166
96	1	0.98029	0.974151	0.382043	0.904381	0.864433	0.988627	1.00279	0.968307	0.460379	1.04796	0.926402	0.596123	0.965392	0.900269	0.401715	0.987201	1.05746	1.08206
	NCI-H28 (NF2 wt) Replicate #2, scaled to DMSO proliferation
	Ctrl	MGH-CP1 0.1 µM	MGH-CP1 1 µM	MGH-CP1 10 µM	MYF-01-37 0.1 µM	MYF-01-37 1 µM	MYF-01-37 10 µM	VT-103 0.1 µM	VT-103 1 µM	VT-103 10 µM	VT-107 0.1 µM	VT-107 1 µM	VT-107 10 µM	K-975 0.1 µM	K-975 1 µM	K-975 10 µM	MSC-4106 0.1 µM	MSC-4106 1 µM	MSC-4106 10 µM
0	1	1	1	1	1	1	1	1	1	1	1	1	1	1	1	1	1	1	1
12	1	0.977149	1.00731	0.898696	0.975486	0.984336	0.940346	0.965578	0.970817	0.826263	0.983356	1.00761	0.884358	1.01894	1.02711	1.0703	1.01256	0.986444	0.969923
24	1	0.988675	0.991186	0.652612	0.971891	0.942652	0.927075	0.971802	0.947953	0.644474	0.993838	0.972467	0.789486	0.980761	0.995738	0.849161	1.01512	0.978172	0.922518
36	1	1.0057	0.95177	0.479857	0.971768	0.941265	0.905565	0.937752	0.907702	0.551699	0.967213	0.915653	0.70971	0.998708	0.9529	0.643502	0.99058	0.966132	0.892983
48	1	1.01474	0.923531	0.328347	0.943599	0.880933	0.865362	0.927883	0.876105	0.462005	0.959996	0.880318	0.583876	0.984531	0.901766	0.481159	0.969507	0.951029	0.855807
60	1	1.01595	0.910924	0.236225	0.931676	0.843653	0.842068	0.927475	0.862531	0.395099	0.964521	0.864586	0.51801	0.973734	0.883084	0.364308	0.991943	0.950813	0.857879
72	1	1.01049	0.895948	0.1847	0.929503	0.837906	0.842301	0.940357	0.859417	0.334281	0.966712	0.85073	0.454146	0.973815	0.873403	0.299405	1.01082	0.946972	0.841648
84	1	1.00958	0.880212	0.166599	0.918785	0.825959	0.863357	0.941862	0.840071	0.313482	0.962018	0.844425	0.420045	0.958291	0.874529	0.270122	1.01051	0.92871	0.839477
96	1	1.02731	0.877107	0.163598	0.90385	0.807124	0.874658	0.955599	0.852807	0.289091	0.957181	0.846138	0.424354	0.954522	0.881856	0.267855	0.999216	0.925468	0.850006
	NCI-H2452 (NF2 wt) Replicate #1, scaled to DMSO proliferation
	Ctrl	MGH-CP1 0.1 µM	MGH-CP1 1 µM	MGH-CP1 10 µM	MYF-01-37 0.1 µM	MYF-01-37 1 µM	MYF-01-37 10 µM	VT-103 0.1 µM	VT-103 1 µM	VT-103 10 µM	VT-107 0.1 µM	VT-107 1 µM	VT-107 10 µM	K-975 0.1 µM	K-975 1 µM	K-975 10 µM	MSC-4106 0.1 µM	MSC-4106 1 µM	MSC-4106 10 µM
0	1	1	1	1	1	1	1	1	1	1	1	1	1	1	1	1	1	1	1
12	1	0.993153	0.957171	0.942932	0.989834	1.19704	1.00582	0.967535	0.953415	0.96164	0.954262	0.942413	0.921688	1.01021	0.967082	1.03209	0.983089	0.950229	0.939322
24	1	1.00258	0.945327	0.828491	0.974327	1.11979	0.969876	0.967212	0.970979	0.899821	0.975411	0.946182	0.883303	1.00021	0.974634	1.03784	0.970348	0.96211	0.930528
36	1	1.02919	0.944987	0.672237	0.965622	0.966331	0.894625	0.972201	0.964387	0.830486	0.960878	0.893608	0.741844	0.990516	0.967142	0.958718	1.02199	0.960555	0.913165
48	1	1.05077	0.945223	0.587441	0.943452	0.894666	0.864332	0.964101	0.955337	0.773297	1.00283	0.921113	0.65915	0.979697	0.980717	0.867404	1.00879	0.980212	0.935182
60	1	1.06446	0.928753	0.517165	0.920352	0.856334	0.856998	0.958462	0.961681	0.713699	0.98305	0.911937	0.618137	1.00106	0.97165	0.831661	1.01819	0.976851	0.942706
72	1	1.08195	0.933679	0.47062	0.901858	0.818306	0.832097	0.956743	0.987987	0.691034	0.997493	0.924302	0.588124	0.977168	0.975997	0.820209	1.00716	0.98666	0.957972
84	1	1.09692	0.937855	0.443651	0.875091	0.80657	0.836288	0.954699	1.0102	0.702214	0.992362	0.918921	0.571752	0.965131	0.970541	0.836751	1.0117	0.988316	0.993416
96	1	1.0933	0.936316	0.428797	0.847504	0.773414	0.840464	0.94584	1.02695	0.71584	0.9883	0.911655	0.578198	0.955907	0.963199	0.84007	0.991768	0.980793	1.02238
	NCI-H2452 (NF2 wt) Replicate #2, scaled to DMSO proliferation
	Ctrl	MGH-CP1 0.1 µM	MGH-CP1 1 µM	MGH-CP1 10 µM	MYF-01-37 0.1 µM	MYF-01-37 1 µM	MYF-01-37 10 µM	VT-103 0.1 µM	VT-103 1 µM	VT-103 10 µM	VT-107 0.1 µM	VT-107 1 µM	VT-107 10 µM	K-975 0.1 µM	K-975 1 µM	K-975 10 µM	MSC-4106 0.1 µM	MSC-4106 1 µM	MSC-4106 10 µM
0	1	1	1	1	1	1	1	1	1	1	1	1	1	1	1	1	1	1	1
12	1	1.0348	0.975187	0.86923	0.925468	1.02748	0.976807	0.962443	0.984147	0.976016	0.982691	0.998605	0.977761	1.02824	1.00129	1.05359	1.01117	1.00628	0.98115
24	1	1.00397	0.92575	0.735305	0.888514	0.858846	0.942317	0.947333	0.981817	0.902027	0.946196	0.940234	0.820985	0.98212	0.986815	1.04282	0.991282	0.985013	0.926523
36	1	1.06742	0.952669	0.633502	0.884403	0.805949	0.919189	0.96659	0.999063	0.838634	0.95997	0.956488	0.745304	0.982634	0.964803	0.984806	0.994403	1.0251	0.945195
48	1	1.04895	0.91913	0.538216	0.873885	0.793311	0.905841	0.943794	0.993333	0.767646	0.959163	0.942843	0.666302	0.99689	0.969943	0.893076	0.983114	1.0114	0.938874
60	1	1.06395	0.938057	0.496845	0.858028	0.754692	0.876137	0.94072	1.00127	0.728048	0.978915	0.955037	0.625049	1.00147	0.968951	0.851312	0.988996	1.0107	0.938938
72	1	1.08275	0.930115	0.461028	0.852319	0.746261	0.860003	0.929895	0.98235	0.709368	0.973947	0.960292	0.601671	1.01061	0.979546	0.823427	0.998405	1.00495	0.943452
84	1	1.086	0.930819	0.432965	0.841616	0.726782	0.859305	0.915647	0.96995	0.717737	0.980096	0.957493	0.567272	1.01231	0.971615	0.814952	1.00244	0.996165	0.974103
96	1	1.08301	0.943966	0.4315	0.826322	0.71764	0.852839	0.897672	0.958194	0.741577	0.977411	0.97862	0.604215	1.02742	0.975681	0.852591	0.996889	0.988887	0.995968

## Sheet: Table S1 CellTiterGLO Prolif.
			DMSO	MGH-CP1 0.1 uM	MGH-CP1 1.0 uM	MGH-CP1 10 uM	MYF-01-37 0.1 uM	MYF-01-37 1.0 uM	MYF-01-37 10 uM	VT-103 0.1 uM	VT-103 1.0 uM	VT-103 10 uM	VT-107 0.1 uM	VT-107 1.0 uM	VT-107 10 uM	K-975 0.1 uM	K-975 1.0 uM	K-975 10 uM	MSC-4106 0.1 uM	MSC-4106 1.0 uM	MSC-4106 10 uM
CTG d2 (48h)		H28 (wt)	1	1.00209	0.979077	0.482622	1.06809	1.0725	1.0131	1.03236	0.909912	0.38812	0.954539	0.92312	0.707841	0.969658	0.952037	0.71368	1.03455	0.974246	0.838419
Replicate #1		H2452 (wt)	1	1.02419	0.985833	0.86066	1.03534	0.927971	0.915322	0.920479	0.91408	0.686021	0.914682	0.857912	0.671678	0.895031	0.817894	0.738047	0.893713	0.893977	0.838073
		H226 (def)	1	0.981392	0.959617	0.850468	1.02285	0.927029	0.704689	0.676904	0.637248	0.495383	0.681856	0.549154	0.480465	0.728516	0.592069	0.568728	0.824884	0.719332	0.591899
		H2052 (mut)	1	0.983701	1.0257	0.927498	1.0034	0.95301	0.846212	0.828888	0.770468	0.672786	0.822171	0.766985	0.650237	0.847094	0.806316	0.603962	0.879866	0.801182	0.739574
			DMSO	MGH-CP1 0.1 uM	MGH-CP1 1.0 uM	MGH-CP1 10 uM	MYF-01-37 0.1 uM	MYF-01-37 1.0 uM	MYF-01-37 10 uM	VT-103 0.1 uM	VT-103 1.0 uM	VT-103 10 uM	VT-107 0.1 uM	VT-107 1.0 uM	VT-107 10 uM	K-975 0.1 uM	K-975 1.0 uM	K-975 10 uM	MSC-4106 0.1 uM	MSC-4106 1.0 uM	MSC-4106 10 uM
CTG d2 (48h)		H28 (wt)	1	0.943433	0.916199	0.312484	1.04064	1.0001	0.920528	0.978617	0.850554	0.202839	0.947919	0.915648	0.373485	1.03293	0.963898	0.577189	0.979246	0.901873	0.49958
Replicate #2		H2452 (wt)	1	1.01051	0.992441	0.880133	1.02238	0.946392	0.918413	0.983232	0.927318	0.736092	0.904184	0.86036	0.700781	0.883101	0.773587	0.806367	0.916013	0.904271	0.861059
		H226 (def)	1	1.04197	1.02312	0.862705	1.05645	0.984669	0.734499	0.73148	0.688122	0.547715	0.668912	0.558484	0.492156	0.782538	0.588003	0.591277	0.814998	0.730227	0.593298
		H2052 (mut)	1	1.01476	1.05356	0.867935	0.991586	0.943205	0.796262	0.846564	0.793336	0.665752	0.761752	0.719072	0.586458	0.802299	0.724011	0.588623	0.872813	0.790775	0.71517
		WT avrg	1	0.985343	0.962572	0.558413	1.0437	1.00633	0.950681	0.998069	0.895928	0.442351	0.935547	0.899709	0.594035	0.961896	0.896507	0.699079	0.976602	0.926797	0.733019
		Mut avrg	1	1.01558	1.00553	0.860442	1.02655	0.945718	0.787693	0.793857	0.758196	0.598718	0.7568	0.671155	0.557689	0.802096	0.680494	0.621669	0.851602	0.783578	0.68461
		Difference	0	-0.0302339	-0.04296	-0.302029	0.0171503	0.0606142	0.162988	0.204212	0.137731	-0.156367	0.178747	0.228554	0.0363464	0.1598	0.216013	0.0774099	0.125	0.143219	0.0484094
			DMSO	MGH-CP1 0.1 uM	MGH-CP1 1.0 uM	MGH-CP1 10 uM	MYF-01-37 0.1 uM	MYF-01-37 1.0 uM	MYF-01-37 10 uM	VT-103 0.1 uM	VT-103 1.0 uM	VT-103 10 uM	VT-107 0.1 uM	VT-107 1.0 uM	VT-107 10 uM	K-975 0.1 uM	K-975 1.0 uM	K-975 10 uM	MSC-4106 0.1 uM	MSC-4106 1.0 uM	MSC-4106 10 uM
CTG d5		H28 (wt)	1	0.955686	0.981861	0.450627	1.04318	1.02372	0.797891	0.989457	0.864309	0.228896	0.944161	0.850628	0.485646	1.10699	1.0087	0.382931	1.09126	1.01939	0.588362
Replicate #1		H2452 (wt)	1	0.966143	0.926573	0.716157	0.93701	0.897867	0.876365	0.860744	0.831723	0.62813	0.762751	0.703296	0.457732	0.835853	0.679056	0.688124	0.776801	0.814979	0.779248
		H226 (def)	1	0.933187	0.983295	0.670543	0.996242	0.91082	0.536218	0.469602	0.377092	0.293225	0.508814	0.258272	0.194428	0.710668	0.416699	0.265709	0.704144	0.554641	0.427821
		H2052 (mut)	1	0.968994	1.03357	0.708606	1.04518	0.909498	0.423854	0.543396	0.513339	0.412321	0.501632	0.337613	0.237777	0.677919	0.481916	0.258839	0.663093	0.561621	0.523264
			DMSO	MGH-CP1 0.1 uM	MGH-CP1 1.0 uM	MGH-CP1 10 uM	MYF-01-37 0.1 uM	MYF-01-37 1.0 uM	MYF-01-37 10 uM	VT-103 0.1 uM	VT-103 1.0 uM	VT-103 10 uM	VT-107 0.1 uM	VT-107 1.0 uM	VT-107 10 uM	K-975 0.1 uM	K-975 1.0 uM	K-975 10 uM	MSC-4106 0.1 uM	MSC-4106 1.0 uM	MSC-4106 10 uM
CTG d5		H28 (wt)	1	1.07593	1.27769	0.315825	1.23043	1.0827	0.661448	1.47552	0.957371	0.158368	1.35218	1.53557	0.698353	1.64594	1.62092	0.539132	1.33853	0.768467	0.375363
Replicate #2		H2452 (wt)	1	0.986439	0.924893	0.68653	0.96066	0.908125	0.85391	0.840379	0.827153	0.634728	0.76066	0.677673	0.451649	0.792456	0.750275	0.656445	0.832804	0.816035	0.755864
		H226 (def)	1	1.00902	0.98656	0.640555	1.03858	0.93552	0.558232	0.500596	0.400855	0.271303	0.495041	0.248505	0.189028	0.741785	0.42876	0.260304	0.708132	0.569391	0.392434
		H2052 (mut)	1	1.02033	0.997719	0.612865	1.03163	0.862206	0.364318	0.480018	0.4707	0.312127	0.426692	0.278954	0.189534	0.574204	0.398639	0.207446	0.610511	0.523927	0.377423
		WT avrg	1	0.99605	1.02775	0.542285	1.04282	0.978103	0.797403	1.04152	0.870139	0.41253	0.954938	0.941791	0.523345	1.09531	1.01474	0.566658	1.00985	0.854718	0.624709
		Mut avrg	1	0.982882	1.00029	0.658142	1.02791	0.904511	0.470655	0.498403	0.440497	0.322244	0.483045	0.280836	0.202692	0.676144	0.431504	0.248075	0.67147	0.552395	0.430235
		Difference	0	0.013168	0.0274673	-0.115857	0.0149132	0.0735919	0.326748	0.543122	0.429642	0.0902862	0.471893	0.660955	0.320653	0.419167	0.583235	0.318583	0.338381	0.302324	0.194474
