# Supplementary material for: Comparative Assessment and High-Throughput Drug-Combination Profiling of TEAD-Palmitoylation Inhibitors in Hippo Pathway Deficient Mesothelioma
Source: Pharmaceuticals (Basel). 2023 Nov 21;16(12):1635. doi: 10.3390/ph16121635 (PMC10747288; doi:10.3390/ph16121635)
Supplement: Supplementary file 1 [file pharmaceuticals-16-01635-s001.zip › Table S2.xlsx]

## Sheet: Table S2, 6 TEADi
		Biological Replicate #1								Biological Replicate #2							Correl					Correl					Correl
					Error	Error	Error						Error	Error	Error		0.711699					0.859558					0.944967
		AMOTL2	CTGF	CYR61	AMOTL2	CTGF	CYR61			AMOTL2	CTGF	CYR61	AMOTL2	CTGF	CYR61
H226 (NF2 def)	DMSO	1	1	1	0.0224553	0.0206503	0.025136		DMSO	1	1	1	0.0120835	0.0132419	0.00630058
H226 (NF2 def)	MGH-CP1 1.0 uM	1.27654	1.33951	1.31142	0.0423505	0.0399974	0.0402225		MGH-CP1 1.0 uM	0.906421	0.798616	0.98027	0.0126019	0.00974735	0.01344
H226 (NF2 def)	MGH-CP1 10 uM	0.969053	0.420273	2.03693	0.0287801	0.016538	0.0647578		MGH-CP1 10 uM	0.475604	0.293978	1.39836	0.0172399	0.0113324	0.0560639
H226 (NF2 def)	MYF-01-37 1.0 µM	1.27839	0.943392	1.08133	0.0475343	0.0492713	0.0436756		MYF-01-37 1.0 µM	0.96297	0.852474	0.918064	0.0460229	0.0357951	0.0405519
H226 (NF2 def)	MYF-01-37 10 µM	1.20403	0.93438	0.851094	0.0619908	0.0363824	0.0359228		MYF-01-37 10 µM	0.990037	0.428785	0.615182	0.0436331	0.0174809	0.0258365
H226 (NF2 def)	VT-103 1.0 uM	0.954234	0.628124	0.697405	0.0321716	0.0207344	0.0209952		VT-103 1.0 uM	0.820433	0.474943	0.545743	0.0517482	0.0256557	0.0294418
H226 (NF2 def)	VT-103 10.0 uM	0.838397	0.339587	0.640768	0.0558081	0.0108065	0.0233558		VT-103 10.0 uM	0.669818	0.227272	0.464627	0.0316513	0.0106574	0.0248078
H226 (NF2 def)	VT-107 1.0 uM	0.944817	0.36657	0.646813	0.0320352	0.0132677	0.0227802		VT-107 1.0 uM	0.750889	0.25019	0.49419	0.0170838	0.00727164	0.0106525
H226 (NF2 def)	VT-107 10.0 uM	0.785287	0.23541	0.650461	0.0381293	0.0129399	0.0318113		VT-107 10.0 uM	0.660554	0.152206	0.475683	0.0361481	0.00697436	0.0130459
H226 (NF2 def)	K-975 1.0 uM	1.0789	0.609079	0.795837	0.0492661	0.0243828	0.0313078		K-975 1.0 uM	0.754312	0.337428	0.619768	0.0394752	0.0113802	0.0244655
H226 (NF2 def)	K-975 10.0 uM	1.0174	0.643366	0.823144	0.0131746	0.0128365	0.0093067		K-975 10.0 uM	0.923852	0.403836	0.777898	0.0136623	0.00987203	0.0296951
H226 (NF2 def)	MSC-4106 1.0 µM	0.960976	0.728425	0.757571	0.0384075	0.0204275	0.0217645		MSC-4106 1.0 µM	0.735726	0.484078	0.647492	0.0215269	0.0115508	0.0196797
H226 (NF2 def)	MSC-4106 10 µM	1.03955	0.606042	0.81226	0.0429567	0.0206687	0.0403773		MSC-4106 10 µM	0.820651	0.380616	0.632864	0.0121583	0.0117915	0.0110477
		Biological Replicate #1								Biological Replicate #2							Correl					Correl					Correl
					Error	Error	Error						Error	Error	Error		0.890673					0.947152					0.983728
		AMOTL2	CTGF	CYR61	AMOTL2	CTGF	CYR61			AMOTL2	CTGF	CYR61	AMOTL2	CTGF	CYR61
H2052 (NF2 mut)	DMSO	1	1	1	0.0579366	0.0557985	0.0581134		DMSO	1	1	1	0.0443565	0.0359155	0.0472324
H2052 (NF2 mut)	MGH-CP1 1.0 uM	1.20275	1.15473	1.15429	0.0347159	0.0324489	0.0306802		MGH-CP1 1.0 uM	1.07066	0.994209	1.24917	0.0380375	0.0273174	0.0302819
H2052 (NF2 mut)	MGH-CP1 10 uM	1.03855	1.22298	4.01972	0.0416581	0.0474508	0.161337		MGH-CP1 10 uM	0.842578	0.774875	2.87116	0.0256196	0.0203133	0.0969444
H2052 (NF2 mut)	MYF-01-37 1.0 µM	1.14748	0.774032	0.866579	0.0056614	0.017491	0.0111		MYF-01-37 1.0 µM	1.02621	0.653165	0.954584	0.0608262	0.0253995	0.0393332
H2052 (NF2 mut)	MYF-01-37 10 µM	1.02654	0.428402	0.70453	0.0228374	0.0116183	0.00897654		MYF-01-37 10 µM	0.739431	0.322139	0.653413	0.0328254	0.0130989	0.0165789
H2052 (NF2 mut)	VT-103 1.0 uM	0.854075	0.341865	0.500696	0.0297668	0.0127684	0.0153451		VT-103 1.0 uM	0.652541	0.282738	0.591376	0.0381867	0.0126303	0.0252162
H2052 (NF2 mut)	VT-103 10.0 uM	0.983544	0.398889	0.554527	0.0718075	0.0183527	0.0195437		VT-103 10.0 uM	0.769425	0.267945	0.579428	0.125925	0.0086698	0.0186191
H2052 (NF2 mut)	VT-107 1.0 uM	0.757796	0.355861	0.543769	0.0295344	0.011342	0.0174421		VT-107 1.0 uM	0.33012	0.252972	0.532826	0.168765	0.00716062	0.0129168
H2052 (NF2 mut)	VT-107 10.0 uM	0.745974	0.36458	0.561708	0.0133347	0.0101046	0.0169717		VT-107 10.0 uM	0.422409	0.25639	0.584382	0.0302665	0.0116728	0.014116
H2052 (NF2 mut)	K-975 1.0 uM	0.692059	0.331959	0.409685	0.0368069	0.0403004	0.0203927		K-975 1.0 uM	0.617392	0.256916	0.647074	0.0368658	0.0144868	0.0353912
H2052 (NF2 mut)	K-975 10.0 uM	0.825281	0.389475	0.92907	0.024807	0.0125926	0.03418		K-975 10.0 uM	0.691615	0.291169	0.846141	0.0623046	0.00886842	0.0354017
H2052 (NF2 mut)	MSC-4106 1.0 µM	0.85858	0.428958	0.636361	0.0219873	0.0105972	0.0189862		MSC-4106 1.0 µM	0.718758	0.320482	0.741387	0.0220725	0.0139566	0.0295698
H2052 (NF2 mut)	MSC-4106 10 µM	0.843703	0.449575	0.653605	0.0297108	0.0201009	0.022759		MSC-4106 10 µM	0.548179	0.227158	0.479147	0.0196118	0.00803672	0.0204937
		Biological Replicate #1								Biological Replicate #2							Correl					Correl					Correl
					Error	Error	Error						Error	Error	Error		0.632953					0.901704					0.879934
		AMOTL2	CTGF	CYR61	AMOTL2	CTGF	CYR61			AMOTL2	CTGF	CYR61	AMOTL2	CTGF	CYR61
H28 (NF2 wt)	DMSO	1	1	1	0.0409323	0.011278	0.0128281		DMSO	1	1	1	0.0459588	0.0349862	0.0289654
H28 (NF2 wt)	MGH-CP1 1.0 uM	1.15419	0.895458	0.916716	0.101919	0.0899796	0.0805547		MGH-CP1 1.0 uM	1.07758	0.799681	0.914226	0.0845408	0.0726616	0.0704979
H28 (NF2 wt)	MGH-CP1 10 uM	0.751853	0.420072	0.495457	0.0892245	0.0505493	0.0375667		MGH-CP1 10 uM	0.343951	0.122609	0.218085	0.0206057	0.0608446	0.00546802
H28 (NF2 wt)	MYF-01-37 1.0 µM	0.813777	0.535629	0.544828	0.0858829	0.0596323	0.0577679		MYF-01-37 1.0 µM	0.5816	0.39137	0.293361	0.0131652	0.0228799	0.00941483
H28 (NF2 wt)	MYF-01-37 10 µM	0.695743	0.453836	0.356613	0.0687632	0.0460621	0.0355558		MYF-01-37 10 µM	0.787922	0.430393	0.344399	0.0343406	0.0221648	0.00916287
H28 (NF2 wt)	VT-103 1.0 uM	0.801276	0.493961	0.270538	0.110925	0.0663693	0.0388393		VT-103 1.0 uM	0.787667	0.434073	0.254039	0.0382712	0.0238159	0.0112969
H28 (NF2 wt)	VT-103 10.0 uM	0.890855	0.474924	0.204811	0.0481626	0.0309554	0.00976754		VT-103 10.0 uM	0.698145	0.229931	0.161104	0.0213278	0.00733319	0.00481581
H28 (NF2 wt)	VT-107 1.0 uM	1.00612	0.492529	0.498015	0.0709713	0.0335372	0.0347223		VT-107 1.0 uM	0.465101	0.221391	0.206589	0.0255842	0.0114739	0.0108989
H28 (NF2 wt)	VT-107 10.0 uM	1.07331	0.365074	0.33288	0.0569378	0.0259604	0.0168775		VT-107 10.0 uM	0.886591	0.287939	0.348104	0.0204255	0.0200165	0.00835053
H28 (NF2 wt)	K-975 1.0 uM	0.678287	0.466942	0.412912	0.0699193	0.0403233	0.0324309		K-975 1.0 uM	0.762526	0.416899	0.40078	0.0733398	0.0199752	0.0192175
H28 (NF2 wt)	K-975 10.0 uM	0.727767	0.568215	0.320373	0.030567	0.0240906	0.00581002		K-975 10.0 uM	0.506723	0.313643	0.34345	0.014164	0.00900429	0.012099
H28 (NF2 wt)	MSC-4106 1.0 µM	0.927126	0.527277	0.402504	0.0429569	0.0347492	0.0182232		MSC-4106 1.0 µM	1.07335	0.532548	0.448961	0.222134	0.110396	0.0934649
H28 (NF2 wt)	MSC-4106 10 µM	1.82773	0.532623	0.581038	0.124682	0.0655092	0.0383066		MSC-4106 10 µM	1.17329	0.457796	0.42946	0.0478387	0.0246472	0.0147813
		Biological Replicate #1								Biological Replicate #2							Correl					Correl					Correl
					Error	Error	Error						Error	Error	Error		0.790153					0.809616					0.977068
		AMOTL2	CTGF	CYR61	AMOTL2	CTGF	CYR61			AMOTL2	CTGF	CYR61	AMOTL2	CTGF	CYR61
H2452 (NF2 wt)	DMSO	1	1	1	0.0379501	0.0337741	0.035613		DMSO	1	1	1	0.0772508	0.0810716	0.0756464
H2452 (NF2 wt)	MGH-CP1 1.0 uM	0.892068	0.904244	0.922806	0.0390155	0.03951	0.0395454		MGH-CP1 1.0 uM	1.00945	1.04877	1.16503	0.0991763	0.113611	0.113782
H2452 (NF2 wt)	MGH-CP1 10 uM	1.29768	0.769608	2.95672	0.0724043	0.0440773	0.164717		MGH-CP1 10 uM	0.980652	0.658167	2.6033	0.0752058	0.0510406	0.199669
H2452 (NF2 wt)	MYF-01-37 1.0 µM	0.790411	0.77129	0.762392	0.0527874	0.0157624	0.0159158		MYF-01-37 1.0 µM	0.717258	0.66016	0.711539	0.0459963	0.044512	0.0463699
H2452 (NF2 wt)	MYF-01-37 10 µM	0.767024	0.652329	0.62377	0.0354005	0.0170493	0.0168207		MYF-01-37 10 µM	0.638393	0.574434	0.614757	0.0169045	0.0114979	0.0107361
H2452 (NF2 wt)	VT-103 1.0 uM	0.634311	0.61361	0.565419	0.00885958	0.00922087	0.0263877		VT-103 1.0 uM	0.559918	0.557722	0.527747	0.0291848	0.0215563	0.0396424
H2452 (NF2 wt)	VT-103 10.0 uM	0.844845	0.717447	0.629426	0.0311685	0.0528691	0.023093		VT-103 10.0 uM	0.56516	0.566793	0.456421	0.0166695	0.0121281	0.0105442
H2452 (NF2 wt)	VT-107 1.0 uM	0.656857	0.648043	0.631236	0.0331075	0.0284801	0.0338898		VT-107 1.0 uM	0.571621	0.545126	0.452537	0.0135417	0.0143259	0.0156151
H2452 (NF2 wt)	VT-107 10.0 uM	0.67152	0.665936	0.649268	0.0159026	0.0159243	0.0171664		VT-107 10.0 uM	0.467068	0.497262	0.512488	0.0311217	0.0186542	0.0148001
H2452 (NF2 wt)	K-975 1.0 uM	0.692988	0.595465	0.613274	0.068727	0.0223171	0.0213857		K-975 1.0 uM	0.590353	0.706634	0.690174	0.00828522	0.00799091	0.0228973
H2452 (NF2 wt)	K-975 10.0 uM	0.819687	0.716528	0.74871	0.0224025	0.0175302	0.0169918		K-975 10.0 uM	0.602643	0.504527	0.817319	0.0189965	0.0103133	0.0213797
H2452 (NF2 wt)	MSC-4106 1.0 µM	0.65102	0.663244	0.642036	0.025377	0.0346155	0.0257747		MSC-4106 1.0 µM	0.575785	0.626939	0.587579	0.0249534	0.0166378	0.017071
H2452 (NF2 wt)	MSC-4106 10 µM	0.709514	0.90426	0.642451	0.0413141	0.0334652	0.0210944		MSC-4106 10 µM	0.572169	0.764994	0.606795	0.0242134	0.0386167	0.0263921

## Sheet: Table S2, TEADi vs CDK9, BRD4
		Biological replicate #1								Biological replicate #2
					Error	Error	Error						Error	Error	Error			Correl				Correl				Correl
		AMOTL2	CTGF	CYR61	AMOTL2	CTGF	CYR61			AMOTL2	CTGF	CYR61	AMOTL2	CTGF	CYR61			0.983116				0.997505				0.989941
H226 (NF2 def)	DMSO	1	1	1	0.030927	0.0286717	0.0371237		DMSO	1	1	1	0.0484318	0.0501457	0.0504311
H226 (NF2 def)	VT-103 1uM	0.878854	0.452062	0.592636	0.0415087	0.00830206	0.0123041		VT-103 1uM	1.0348	0.704472	0.738653	0.0393555	0.033796	0.0229658
H226 (NF2 def)	VT-103 10uM	0.714215	0.218776	0.481257	0.0364978	0.0101195	0.0179188		VT-103 10uM	0.8837	0.345437	0.47374	0.0436179	0.0134061	0.0177551
H226 (NF2 def)	K-975 1uM	0.913602	0.482775	0.636717	0.0622116	0.00705588	0.0073699		K-975 1uM	1.00603	0.635011	0.8025	0.0744547	0.0104114	0.0158002
H226 (NF2 def)	K-975 10uM	0.99282	0.554182	0.71608	0.0458149	0.0160753	0.0257718		K-975 10uM	0.94813	0.55069	0.786109	0.0395968	0.0272645	0.0399035
H226 (NF2 def)	Dinaciclib 1uM	0.0234101	0.114184	0.0244137	0.00193611	0.00959741	0.00128172		Dinaciclib 1uM	0.0444132	0.099222	0.0281029	0.0022404	0.00759401	0.00178151
H226 (NF2 def)	Dinaciclib 10uM	0.0246987	0.0796784	0.0135828	0.00275672	0.00880493	0.00128407		Dinaciclib 10uM	0.0345885	0.0690302	0.0204426	0.00196873	0.00346606	0.00111247
H226 (NF2 def)	JQ1 1uM	1.97742	10.2785	4.60707	0.0885519	0.366849	0.185687		JQ1 1uM	2.44002	10.6101	3.27149	0.125526	0.31843	0.141652
H226 (NF2 def)	JQ1 10uM	1.41298	8.36339	4.34687	0.0292718	0.225117	0.0818146		JQ1 10uM	1.38849	7.69965	2.85199	0.0946602	0.400455	0.0893223
H226 (NF2 def)	XAV939 1uM	0.688754	0.704384	1.00303	0.0227666	0.0227046	0.0342592		XAV939 1uM	0.555431	0.688875	0.991654	0.019283	0.0259228	0.0352063
H226 (NF2 def)	XAV939 10uM	0.534133	0.292706	0.892099	0.0188496	0.00994669	0.0310791		XAV939 10uM	0.581081	0.503856	0.837239	0.0566073	0.0212037	0.0393991
		Biological replicate #1								Biological replicate #2
					Error	Error	Error						Error	Error	Error			Correl				Correl				Correl
		AMOTL2	CTGF	CYR61	AMOTL2	CTGF	CYR61			AMOTL2	CTGF	CYR61	AMOTL2	CTGF	CYR61			0.944422				0.994302				0.987653
H2052 (NF2 mut)	DMSO	1	1	1	0.0326461	0.0369702	0.0274538		DMSO	1	1	1	0.0645219	0.0671994	0.0696305
H2052 (NF2 mut)	VT-103 1uM	0.787265	0.388683	0.435257	0.0464116	0.0159622	0.0237426		VT-103 1uM	0.558259	0.338784	0.489116	0.0263158	0.0132046	0.0258491
H2052 (NF2 mut)	VT-103 10uM	0.723735	0.384987	0.421049	0.0100453	0.0132943	0.010074		VT-103 10uM	0.6566	0.36296	0.549015	0.0425454	0.021554	0.0362144
H2052 (NF2 mut)	K-975 1uM	0.64673	0.297518	0.446811	0.0187528	0.00860771	0.0123031		K-975 1uM	0.525845	0.245883	0.508367	0.0422338	0.0191796	0.0387956
H2052 (NF2 mut)	K-975 10uM	0.572967	0.288857	0.457693	0.0206901	0.0123693	0.0175512		K-975 10uM	0.434995	0.286265	0.5409	0.0297136	0.0247811	0.0363311
H2052 (NF2 mut)	Dinaciclib 1uM	0.0123747	2.11666	0.075727	0.00128868	0.0444263	0.00195262		Dinaciclib 1uM	0.00842841	2.67079	0.0830874	0.00085261	0.141322	0.00374784
H2052 (NF2 mut)	Dinaciclib 10uM	0.0125387	0.489194	0.0314096	0.000164169	0.00479632	0.000775807		Dinaciclib 10uM	0.00817688	0.504403	0.0293524	0.000695172	0.0467831	0.00254389
H2052 (NF2 mut)	JQ1 1uM	0.962536	2.51674	0.908171	0.0836628	0.085408	0.0336595		JQ1 1uM	1.23966	1.86123	1.08754	0.0403484	0.0645378	0.0198936
H2052 (NF2 mut)	JQ1 10uM	0.983666	9.8886	1.17508	0.0204843	0.140832	0.0400423		JQ1 10uM	1.09265	8.88801	1.4183	0.0726561	0.398559	0.0671426
H2052 (NF2 mut)	XAV939 1uM	0.605131	0.515934	0.624441	0.0468917	0.00915054	0.0130891		XAV939 1uM	0.669928	0.459729	0.635829	0.0155136	0.0117136	0.0165529
H2052 (NF2 mut)	XAV939 10uM	0.512175	0.477034	0.587263	0.0163922	0.0180559	0.0195095		XAV939 10uM	0.63599	0.417492	0.625174	0.0473129	0.0154414	0.0123739
