# Supplementary material for: Comparative Assessment and High-Throughput Drug-Combination Profiling of TEAD-Palmitoylation Inhibitors in Hippo Pathway Deficient Mesothelioma
Source: Pharmaceuticals (Basel). 2023 Nov 21;16(12):1635. doi: 10.3390/ph16121635 (PMC10747288; doi:10.3390/ph16121635)
Supplement: Supplementary file 1 [file pharmaceuticals-16-01635-s001.zip › Table S3.xlsx]

## Sheet: Table S3 HepG2 LATSi rescue
		Biological Replicate #1								Biological Replicate #2
						Error	Error	Error						Error	Error	Error
			AMOTL2	CTGF	CYR61	AMOTL2	CTGF	CYR61			AMOTL2	CTGF	CYR61	AMOTL2	CTGF	CYR61			Correl				Correl				Correl
HepG2, 4h		DMSO	1	1	1	0.0718413	0.0989544	0.117348		DMSO	1	1	1	0.0682983	0.0665306	0.059278			0.985283				0.942048				0.963683
HepG2, 4h		VT-103 1 uM	0.783246	0.728541	1.09258	0.119607	0.121306	0.109376		VT-103 1 uM	0.588844	0.753652	0.883967	0.0587723	0.0744673	0.0776226
HepG2, 4h		VT-103 10 uM	0.338411	0.307998	0.248251	0.0283992	0.0315333	0.0141335		VT-103 10 uM	0.196771	0.278263	0.233056	0.0169176	0.0251665	0.0196852
HepG2, 4h		LATSi 2.5 uM	7.24072	6.45027	25.7929	1.35091	1.03859	1.55278		LATSi 2.5 uM	7.68616	7.1303	30.6871	0.683599	0.916044	2.65675
HepG2, 4h		VT-103 1uM + LATSi 2.5 uM	2.64967	1.35504	7.07017	0.249283	0.0635014	0.625566		VT-103 1uM + LATSi 2.5 uM	3.96731	4.07147	12.0595	0.504834	0.468857	1.47633
HepG2, 4h		VT-103 10uM + LATSi 2.5 uM	1.80145	1.05817	3.6645	0.179292	0.0650293	0.245814		VT-103 10uM + LATSi 2.5 uM	2.7067	3.44514	8.29841	0.70762	0.900232	2.18706
HepG2, 4h		DMSO	1	1	1	0.150174	0.095538	0.138819		DMSO	1	1	1	0.178237	0.187197	0.181636
HepG2, 4h		K-975 1 uM	0.555451	0.654457	0.578216	0.110154	0.125927	0.112151		K-975 1 uM	0.623585	0.626666	0.856589	0.0145355	0.0474508	0.05109
HepG2, 4h		K-975 10 uM	0.623733	0.477818	0.454654	0.0321896	0.0477827	0.0335027		K-975 10 uM	0.826537	0.405048	0.380842	0.052795	0.0300947	0.0204622
HepG2, 4h		LATSi 2.5 uM	7.24072	6.45027	25.7929	1.35091	1.03859	1.55278		LATSi 2.5 uM	7.68616	7.1303	30.6871	0.683599	0.916044	2.65675
HepG2, 4h		K-975 1uM + LATSi 2.5 uM	6.66935	6.13146	16.3763	0.514014	0.104001	0.989		K-975 1uM + LATSi 2.5 uM	6.31441	7.67627	30.4087	0.652481	0.779035	2.21544
HepG2, 4h		K-975 10uM + LATSi 2.5 uM	4.54328	2.97098	11.3592	0.23698	0.14109	1.096		K-975 10uM + LATSi 2.5 uM	5.35284	3.98518	20.2141	0.773378	0.629186	3.0273

## Sheet: T-statistics
	Rep#1	Rep#2	Rep#1	Rep#2	Rep#1	Rep#2
	AMOTL2	AMOTL2	CTGF	CTGF	CYR61	CYR61
DMSO	1	1	1	1	1	1					VT-103 1 uM	VT-103 1uM + LATSi 2.5 uM	P-Val		VT-103 10 uM	VT-103 10uM + LATSi 2.5 uM	P-Val		DMSO	K-975 1 uM	K-975 1uM + LATSi 2.5 uM	P-Val		K-975 10 uM	K-975 10uM + LATSi 2.5 uM	P-Val
VT-103 1 uM	0.783246	0.588844	0.728541	0.753652	1.09258	0.883967			Rep#1	AMOTL2	0.783246	2.64967	0.0588512	*	0.338411	1.80145	0.0492891	**	1	0.555451	6.66935	0.000936086	***	0.623733	4.54328	0.00962375	***
VT-103 10 uM	0.338411	0.196771	0.307998	0.278263	0.248251	0.233056			Rep#2	AMOTL2	0.588844	3.96731			0.196771	2.7067			1	0.623585	6.31441			0.826537	5.35284
LATSi 2.5 uM	7.24072	7.68616	6.45027	7.1303	25.7929	30.6871			Rep#1	CTGF	0.728541	1.35504	0.283642	ns	0.307998	1.05817	0.242511	ns	1	0.654457	6.13146	0.0148747	**	0.477818	2.97098	0.0269042	**
VT-103 1uM + LATSi 2.5 uM	2.64967	3.96731	1.35504	4.07147	7.07017	12.0595			Rep#2	CTGF	0.753652	4.07147			0.278263	3.44514			1	0.626666	7.67627			0.405048	3.98518
VT-103 10uM + LATSi 2.5 uM	1.80145	2.7067	1.05817	3.44514	3.6645	8.29841			Rep#1	CYR61	1.09258	7.07017	0.0753047	*	0.248251	3.6645	0.131511	*	1	0.578216	16.3763	0.0839027	*	0.454654	11.3592	0.0739123	*
DMSO	1	1	1	1	1	1			Rep#2	CYR61	0.883967	12.0595			0.233056	8.29841			1	0.856589	30.4087			0.380842	20.2141
K-975 1 uM	0.555451	0.623585	0.654457	0.626666	0.578216	0.856589
K-975 10 uM	0.623733	0.826537	0.477818	0.405048	0.454654	0.380842
LATSi 2.5 uM	7.24072	7.68616	6.45027	7.1303	25.7929	30.6871
K-975 1uM + LATSi 2.5 uM	6.66935	6.31441	6.13146	7.67627	16.3763	30.4087
K-975 10uM + LATSi 2.5 uM	4.54328	5.35284	2.97098	3.98518	11.3592	20.2141						P<0.01	***
												P<0.05	**
												P<0.2	*
