# Supplementary material for: Comparative Assessment and High-Throughput Drug-Combination Profiling of TEAD-Palmitoylation Inhibitors in Hippo Pathway Deficient Mesothelioma
Source: Pharmaceuticals (Basel). 2023 Nov 21;16(12):1635. doi: 10.3390/ph16121635 (PMC10747288; doi:10.3390/ph16121635)
Supplement: Supplementary file 1 [file pharmaceuticals-16-01635-s001.zip › Table S4.xlsx]

## Sheet: Table S4 VT-103 vs MIPE 6.0
Serial	NCGC-ID	Drug Name	Drug Target		H2052 Excess HSA	H226 Excess HSA		Average Excess HSA
2737	NCGC00189075-04	Mirdametinib (rep #2)	MAP2K1		-746.08	-628.02		-687.05
1860	NCGC00481611-01	ACTB-1003	FGFR1		-430.3	-795.43		-612.865
832	NCGC00263180-05	Trametinib	MAP2K1		-632.97	-591.55		-612.26
234	NCGC00023193-10	Triamcinolone acetonide	NR3C1		-656.47	-514.52		-585.495
776	NCGC00242505-01	Deacetyl cortivazol	NR3C1		-645.5	-515.52		-580.51
633	NCGC00179308-15	Fluticasone	NR3C1		-532.92	-555.95		-544.435
2215	NCGC00522487-01	Futibatinib	FGFR3		-268.52	-813.93		-541.225
755	NCGC00263187-04	TAK-733	MAP2K1		-527.77	-552.53		-540.15
1902	NCGC00509997-01	GLPG-0187	ITGB3		-518.07	-561.8		-539.935
2613	NCGC00178423-08	Betamethasone Valerate	NR3C1		-446.01	-613.76		-529.885
213	NCGC00023373-09	Clobetasol	NR3C1		-610.41	-402.13		-506.27
1846	NCGC00499248-01	CDK8i-51	CDK8		-154.33	-854.52		-504.425
1324	NCGC00346567-08	AZD-8330	MAP2K1		-554.72	-452.88		-503.8
1901	NCGC00481575-03	BI-847325	AURKB		-533.05	-461.9		-497.475
1145	NCGC00346481-03	Ridaforolimus	MTOR		-444.96	-545.7		-495.33
1761	NCGC00378595-02	RO-4987655	MAP2K1		-486.75	-497.77		-492.26
671	NCGC00183656-10	Elesclomol	HSPA2		-441.51	-521.92		-481.715
947	NCGC00188380-08	Refametinib	MAP2K1		-468.31	-466.68		-467.495
152	NCGC00021305-20	Sirolimus	MTOR		-440.59	-462.47		-451.53
2426	NCGC00689305-02	Pralsetinib	RET		-369.17	-521.04		-445.105
2174	NCGC00601809-01	CC-90003	MAPK3		-351.22	-538.73		-444.975
889	NCGC00274065-11	Desonide	NR3C1		-521.83	-364.32		-443.075
1060	NCGC00346459-03	LY-2874455	FGFR1		-228.65	-651.54		-440.095
2324	NCGC00689270-02	Pemigatinib	FGFR4		-181.46	-681.35		-431.405
1023	NCGC00189074-09	PD-184352	MAP2K1		-350.5	-480.39		-415.445
1963	NCGC00484067-04	Entrectinib	NTRK1		-401.09	-429.7		-415.395
906	NCGC00189075-03	Mirdametinib (rep #1)	MAP2K1		-395.52	-426.13		-410.825
496	NCGC00167518-04	Temsirolimus	MTOR		-377.87	-441.41		-409.64
1788	NCGC00390587-05	G-007-LK	TNKS		-271.64	-545.78		-408.71
1826	NCGC00475728-03	AZD-8186	PIK3CB		-415.35	-401.02		-408.185
585	NCGC00159360-03	Betamethasone dipropionate	NR3C1		-435.38	-380.64		-408.01
1359	NCGC00346530-07	Pimasertib	MAP2K1		-414.19	-400.22		-407.205
1919	NCGC00509904-01	RO-5126766	BRAF		-418.95	-387.57		-403.26
2523	NCGC00168772-14	Lestaurtinib	NTRK3		-262.23	-542.3		-402.265
1441	NCGC00378591-03	HG-9-91-01	SIK2		-394.16	-403.48		-398.82
2769	NCGC00238454-02	PIK-90	PIK3CA		-361.83	-423.96		-392.895
549	NCGC00167972-04	Ciclesonide	NR3C1		-381.86	-401.06		-391.46
2593	NCGC00878759-01	JH-XVI-178	CDK8		-1.08	-778.16		-389.62
473	NCGC00167512-08	Everolimus	MTOR		-358.82	-411.85		-385.335
566	NCGC00179302-03	Indirubin	CDK1		-291.51	-468.8		-380.155
2210	NCGC00689130-02	Orludodstat	DHODH		-360.32	-391.3		-375.81
429	NCGC00181131-10	Epothilone B	TUBB		-395.13	-356.18		-375.655
2350	NCGC00590966-01	SEL-120	CDK8		-197.02	-548.11		-372.565
1454	NCGC00386509-01	Fluticasone furoate	NR3C1		-426.35	-313.83		-370.09
1538	NCGC00351593-06	GDC-0623	MAP2K1		-275.29	-463.21		-369.25
2763	NCGC00386295-02	KPT-276	XPO1		-209.42	-528.77		-369.095
2097	NCGC00507889-02	Mivebresib	BRD4		-402.58	-333.91		-368.245
762	NCGC00242486-09	AZD-1480	JAK2		-286.17	-449.88		-368.025
491	NCGC00182713-17	Canertinib	EGFR		-366.58	-369.37		-367.975
1182	NCGC00346676-08	CCT-137690	AURKA		-344.59	-389.49		-367.04
504	NCGC00179578-15	Mometasone furoate	NR3C1		-434.45	-296.4		-365.425
2317	NCGC00537861-01	Nedisertib	PRKDC		-300.07	-430.47		-365.27
2312	NCGC00651745-01	ABBV-744	BRD2		-336.54	-392.79		-364.665
2219	NCGC00689293-01	RMC-4550	PTPN11		-375.81	-353.49		-364.65
167	NCGC00092372-15	Necrostatin-1	RIPK1		-338	-378.61		-358.305
1931	NCGC00483926-02	Sitravatinib	RET		-367.56	-348.04		-357.8
1698	NCGC00351607-08	Olverembatinib	ABL1		-113.31	-598.31		-355.81
2592	NCGC00857415-01	PROTAC IRAK4 degrader-1	IRAK4		-280.67	-429.99		-355.33
1892	NCGC00510476-02	Sulfatinib	KDR		-319.1	-388.09		-353.595
2630	NCGC00884830-01	Idetrexed	TYMS		-223.39	-470.35		-346.87
1582	NCGC00351606-06	PRT-062607	SYK		-375.29	-318.16		-346.725
2487	NCGC00842106-01	Alobresib	BRD4		-342.58	-344.43		-343.505
2782	NCGC00263215-05	Torin-1	MTOR		-258.84	-425.8		-342.32
954	NCGC00263201-05	AMG-51	MET		-306.58	-374.96		-340.77
2161	NCGC00601803-01	AZ-304	BRAF		-275.3	-405.11		-340.205
620	NCGC00094381-21	Semaxanib	KDR		-320.1	-359.02		-339.56
1337	NCGC00345461-09	Gandotinib	JAK2		-334.6	-344.15		-339.375
2335	NCGC00689262-02	MD-224	MDM2		-321.84	-356.51		-339.175
1348	NCGC00345784-12	PF-3758309	PAK4		-178.31	-488.18		-333.245
831	NCGC00263154-05	AZD-6482	PIK3CB		-447.89	-217.98		-332.935
2143	NCGC00687550-01	RCGD-423	IL6		-193.75	-471.88		-332.815
1178	NCGC00346539-03	CCT-129202	AURKA		-249.4	-412.27		-330.835
571	NCGC00181129-21	Dasatinib	ABL1		-256.07	-403.7		-329.885
780	NCGC00263164-12	Cabozantinib	RET		-319.33	-337.06		-328.195
669	NCGC00183848-01	Troxacitabine	POLB		-198.91	-454.77		-326.84
985	NCGC00242057-02	GW-768505A	TEK		-282.81	-369.62		-326.215
988	NCGC00274038-04	AZ-TAK1 Inhibitor	MAP3K7		-311.68	-340.67		-326.175
2173	NCGC00521941-02	BMS-986158	BRD2		-342.83	-308.39		-325.61
565	NCGC00167767-10	IKK-16	IKBKB		-321.63	-328.63		-325.13
1964	NCGC00483118-01	SRT-3025	SIRT1		-228.11	-421.05		-324.58
1530	NCGC00351596-10	AZD-3463	IGF1R		-240.55	-407.53		-324.04
1251	NCGC00345783-02	17-hydroxy Wortmannin	PIK3CA		-315.97	-325.79		-320.88
2333	NCGC00689285-03	ACBI-1	SMARCA4		-301.95	-336.1		-319.025
1004	NCGC00262009-05	Bisindolylmaleimide	CDK4		-278.5	-358.9		-318.7
1126	NCGC00346713-11	AZD-4547	FGFR1		-186.48	-450.01		-318.245
771	NCGC00249685-15	Dovitinib	KDR		-250.04	-385.73		-317.885
432	NCGC00186465-15	MK-2206	AKT1		-322.32	-311.5		-316.91
949	NCGC00263204-08	CYC-116	AURKA		-240.81	-391.93		-316.37
2746	NCGC00347284-04	Tesevatinib	KDR		-289.78	-342.36		-316.07
1561	NCGC00350780-08	SCH-772984	MAPK3		-231.52	-399.6		-315.56
1754	NCGC00386177-05	Esomeprazole	ATP4A		-215.31	-413.59		-314.45
1113	NCGC00346653-08	SCH-900776	CHEK1		-297.99	-330.76		-314.375
2513	NCGC00842108-01	SNIPER(ABL)-020	ABL1		-223.01	-404.89		-313.95
1063	NCGC00346484-06	ZSTK-474	PIK3CA		-264.27	-360.99		-312.63
2268	NCGC00510695-02	Belizatinib	ALK		-221.38	-402.32		-311.85
1709	NCGC00378692-04	Ulixertinib	MAPK3		-309.47	-313.4		-311.435
930	NCGC00263152-10	Ponatinib	RET		-273.26	-349.53		-311.395
2522	NCGC00842561-02	Gusacitinib	SYK		-321.88	-299.32		-310.6
461	NCGC00164380-03	Formestane	CYP19A1		-348.87	-270.33		-309.6
914	NCGC00263103-08	Pelitinib	EGFR		-369.82	-249.27		-309.545
1459	NCGC00378978-03	XL-228	IGF1R		-198.11	-416.48		-307.295
1110	NCGC00346635-08	WYE-125132	MTOR		-236.12	-376.64		-306.38
2532	NCGC00387802-05	AMG-511	PIK3CA		-468.42	-144.33		-306.375
2534	NCGC00390618-02	UNC-2025	MERTK		-290.25	-319.97		-305.11
2389	NCGC00687533-01	TL-13-112	ALK		-188.24	-421.27		-304.755
2456	NCGC00510692-01	Repotrectinib	NTRK1		-213.6	-393.77		-303.685
462	NCGC00164574-22	Erlotinib	EGFR		-300.48	-304.23		-302.355
2266	NCGC00510690-01	GDC-0326	PIK3CA		-339.73	-264.68		-302.205
2037	NCGC00480916-03	R-7277	FOS		-259.75	-343.59		-301.67
228	NCGC00021301-12	Fluocinolone acetonide	NR3C1		-330.87	-271.76		-301.315
724	NCGC00263104-07	Foretinib	KDR		-317.79	-284.2		-300.995
443	NCGC00187482-20	Pictilisib	PIK3CA		-215.28	-384.57		-299.925
1478	NCGC00386179-08	OSI-027	MTOR		-232.47	-365.2		-298.835
841	NCGC00242481-07	AZD-7762	CHEK1		-312.43	-285.14		-298.785
1108	NCGC00346634-02	WAY-600	MTOR		-203.9	-392.9		-298.4
1315	NCGC00345804-08	Binimetinib	MAP2K1		-218.26	-377.8		-298.03
1440	NCGC00386757-03	OTX-008	LGALS1		-290.72	-304.48		-297.6
757	NCGC00249390-07	Tivozanib	KDR		-239.65	-353.31		-296.48
1615	NCGC00379184-04	PF-06465469	ITK		-241.34	-351.25		-296.295
1053	NCGC00263137-03	RD-162	AR		-302.58	-289.39		-295.985
1693	NCGC00378878-01	Lucitanib	FLT4		-179.12	-412.67		-295.895
2035	NCGC00390261-01	Indisulam	CA9		-201.29	-389.42		-295.355
1274	NCGC00345796-11	GSK-2636771	PIK3CB		-385.05	-205.37		-295.21
1543	NCGC00348110-01	PRP003-032	TNK2		-268.35	-321.47		-294.91
1195	NCGC00344588-16	GSK-1210151A	BRD2		-340.43	-248.56		-294.495
2452	NCGC00510689-01	YU-238259	H2AX		-282.72	-304.99		-293.855
1391	NCGC00345854-10	CEP-33779	JAK2		-220.63	-366.98		-293.805
982	NCGC00229511-24	Tofacitinib	JAK3		-208.98	-378.24		-293.61
1250	NCGC00345085-03	Indolactam V	PRKCA		-280.45	-306.47		-293.46
1652	NCGC00386692-02	UNC-569	MERTK		-317.14	-269.53		-293.335
818	NCGC00263156-07	Nintedanib	FLT4		-367.72	-217.71		-292.715
1028	NCGC00250406-02	Tipifarnib	FNTA		-256.31	-328.5		-292.405
2453	NCGC00842085-01	AZD-7624	MAPK14		-229.41	-355.31		-292.36
1473	NCGC00381605-01	MKC-1	PRKCA		-272.56	-311.13		-291.845
2055	NCGC00390570-03	HG-6-64-1	BRAF		-220.06	-361.71		-290.885
655	NCGC00167403-04	Pluripotin	MAP4K2		-105.23	-475.64		-290.435
1953	NCGC00481652-08	Gilteritinib	FLT3		-279.79	-300.36		-290.075
2074	NCGC00476210-01	GNF-7	ABL1		-82.43	-496.59		-289.51
2723	NCGC00588874-01	Upadacitinib	JAK1		-188.81	-389.9		-289.355
1999	NCGC00509943-02	Serabelisib	PIK3CA		-229.94	-345.97		-287.955
2114	NCGC00522572-01	GDC-0339	PIM1		-293.7	-282.07		-287.885
390	NCGC00165880-10	Reversine	ADORA3		-305.35	-268.11		-286.73
598	NCGC00168459-04	NCGC00168459-01	PDE4A		-273.18	-298.6		-285.89
424	NCGC00181350-18	Vatalanib	KDR		-229.06	-342.11		-285.585
2269	NCGC00522007-01	PF-5006739	CSNK1D		-273.51	-297.02		-285.265
845	NCGC00263184-08	MK-0752	PSN1		-312.6	-255.14		-283.87
813	NCGC00263109-12	Apitolisib	PIK3CA		-225.52	-339.94		-282.73
1721	NCGC00351599-10	Abemaciclib	CDK4		-261.55	-302.91		-282.23
708	NCGC00250407-06	CHIR-265	BRAF		-291	-271.23		-281.115
726	NCGC00244253-22	Ruxolitinib	JAK2		-245.29	-316.93		-281.11
1162	NCGC00346698-06	Vistusertib	MTOR		-179.72	-381.86		-280.79
1838	NCGC00475744-01	AZD-3147	MTOR		-197.82	-362.74		-280.28
2560	NCGC00371481-08	NCGC-1481	FLT3		-230.62	-329.62		-280.12
2473	NCGC00015842-20	Phorbol 12-myristate 13-acetate (PMA)	PRKCA		-171.06	-387.2		-279.13
2455	NCGC00841742-01	Borussertib	AKT1		-293.61	-264.44		-279.025
2280	NCGC00842082-01	Pyrotinib	ERBB1		-239.01	-319		-279.005
1407	NCGC00346544-08	BIX-02189	MAP2K5		-329.35	-226.35		-277.85
993	NCGC00188866-08	NCGC00188866	RAC1		-231.4	-323.85		-277.625
2438	NCGC00511383-03	RAF-709	BRAF		-235.66	-319.41		-277.535
2042	NCGC00481573-02	Pexmetinib	MAPK14		-172.99	-382		-277.495
2298	NCGC00510805-01	Brepocitinib	JAK1		-143.37	-411.14		-277.255
1580	NCGC00351602-03	AP-26113 analog	IGF1R		-150.22	-404.25		-277.235
2558	NCGC00379167-02	CYM-9484	NPY5R		-149.11	-404.89		-277
688	NCGC00164619-15	Anastrozole	CYP19A1		-191.53	-360.25		-275.89
1097	NCGC00346688-15	Alectinib	ALK		-190.05	-360.13		-275.09
1928	NCGC00508867-01	SAR-260301	PIK3CB		-283.44	-266.46		-274.95
2300	NCGC00511354-02	TP-3654	PIM1		-187.82	-361.85		-274.835
474	NCGC00165863-13	PD-173074	FGFR3		-108.6	-440.48		-274.54
796	NCGC00263094-04	AMG-900	AURKA		-308.1	-240.58		-274.34
1581	NCGC00386306-09	Spebrutinib	BTK		-185.33	-363.3		-274.315
1584	NCGC00379255-04	FRAX-486	PAK1		-229.03	-319.53		-274.28
2175	NCGC00841741-01	PTC-596	BMI1		-238.51	-309.97		-274.24
1180	NCGC00346543-06	NCGC00346543	MAPK7		-205.21	-341.17		-273.19
2673	NCGC00507864-03	Paxalisib	PIK3CA		-235.51	-310.06		-272.785
916	NCGC00263108-03	Vorapaxar	F2R		-348.51	-194.84		-271.675
2699	NCGC00843624-02	ARRY-382	CSF1R		-154.81	-388.1		-271.455
1077	NCGC00346537-03	Ralimetinib	MAPK14		-297.03	-245.37		-271.2
2125	NCGC00687008-02	CSKi-1	CSK		-134.76	-407.62		-271.19
693	NCGC00183677-06	Hypothemycin	MAP2K1		-315.01	-225.17		-270.09
2793	NCGC00878597-01	Alflutinib	EGFR		-206.37	-331.15		-268.76
1301	NCGC00346070-03	GSK-2606414	EIF2AK3		-282.18	-255.13		-268.655
865	NCGC00187912-16	Ibrutinib	BTK		-275.34	-261.16		-268.25
2461	NCGC00842081-01	Mobocertinib	ERBB2		-265.67	-267.52		-266.595
1057	NCGC00263021-05	MLN-120B	IKBKB		-271	-262.15		-266.575
597	NCGC00159510-11	Aripiprazole	HTR1A		-182.16	-349.8		-265.98
2599	NCGC00356067-10	Birabresib	BRD2		-280.58	-251.13		-265.855
151	NCGC00017358-21	Rotenone	NDUFS7		-255.63	-275.79		-265.71
2561	NCGC00386123-04	NCT-506	ALDH1A1		-205.55	-324.16		-264.855
1064	NCGC00346460-04	BMS-536924	IGF1R		-294.68	-234.36		-264.52
1634	NCGC00386314-06	GSK-2656157	EIF2AK3		-216.11	-312.71		-264.41
2212	NCGC00841733-01	T-3775440	KDM1A		-259.58	-269.21		-264.395
2526	NCGC00856431-01	Rilzabrutinib	BTK		-173.79	-354.61		-264.2
1551	NCGC00370984-02	M-475271	SRC		-291.2	-236.53		-263.865
2544	NCGC00856658-01	Lanraplenib	SYK		-206.82	-320.54		-263.68
1811	NCGC00408915-02	Acalisib	PIK3CD		-268.32	-258.65		-263.485
1598	NCGC00378622-14	Osimertinib	EGFR		-204.38	-321.34		-262.86
2106	NCGC00510464-02	P21d	PTK6		-229.46	-296.07		-262.765
846	NCGC00263200-03	RO495	TYK2		-276.88	-247.29		-262.085
851	NCGC00263203-04	Danusertib	AURKA		-154.37	-369.41		-261.89
1787	NCGC00390606-02	TNKS-656	TNKS		-175.82	-347.55		-261.685
2104	NCGC00488967-01	Senexin-B	CDK19		-117.93	-405.34		-261.635
1383	NCGC00346827-03	7-Hydroxystaurosporine	CHEK1		-287.02	-236.01		-261.515
1915	NCGC00480828-03	Iadademstat	KDM1A		-270.28	-252.15		-261.215
709	NCGC00263132-04	PF-477736	CHEK1		-175.88	-344.25		-260.065
854	NCGC00263521-08	Deflazacort	NR3C1		-309.16	-209.36		-259.26
1022	NCGC00263150-07	Andarine	AR		-234.91	-282.81		-258.86
1665	NCGC00346955-03	A-770041	LCK		-234.66	-282.65		-258.655
2633	NCGC00378557-02	CEP-37440	ALK		-180.25	-336.91		-258.58
957	NCGC00263218-11	Teriflunomide	DHODH		-237.74	-279.37		-258.555
2649	NCGC00871220-01	KSQ-4279	USP1		-206.25	-310.23		-258.24
1756	NCGC00372530-01	NCGC00372530	LDHA		-219.95	-295.63		-257.79
2770	NCGC00263621-18	Molibresib (rep #2)	BRD4		-294.96	-220.37		-257.665
1809	NCGC00390801-01	Dianhydrogalactitol	H2AX		-197.4	-317.69		-257.545
181	NCGC00015580-16	Ketotifen	HRH1		-254.18	-260.75		-257.465
2423	NCGC00689289-01	NCC-007	CSNK1D		-210.57	-303.11		-256.84
1054	NCGC00262829-02	C-188-9	STAT3		-184.5	-327.51		-256.005
2004	NCGC00507854-01	MI-503	KMT2A		-200.26	-311.12		-255.69
948	NCGC00241108-11	Axitinib	FLT4		-204.07	-305.92		-254.995
352	NCGC00015672-16	Morin	MPG		-277.44	-231.9		-254.67
1603	NCGC00379024-01	Epothilone D	TUBB		-253.29	-255.88		-254.585
1661	NCGC00379246-02	Phortress	AHR		-242.98	-266.07		-254.525
1882	NCGC00499786-01	XL-784	ADAM10		-253.29	-255.75		-254.52
1741	NCGC00386433-03	CH-5183284	FGFR3		-161.55	-347.32		-254.435
1263	NCGC00346836-10	GSK-2334470	PDPK1		-219.49	-289.38		-254.435
812	NCGC00263129-26	Palbociclib	CDK6		-248.39	-260.04		-254.215
2457	NCGC00841743-01	Belvarafenib	BRAF		-232.86	-275.29		-254.075
2032	NCGC00510482-02	Litronesib	KIF11		-279.57	-227.78		-253.675
232	NCGC00022848-35	Hydrocortisone	NR3C1		-247.44	-259.66		-253.55
1545	NCGC00370979-02	AMG-548	TNF		-200.46	-306.18		-253.32
2629	NCGC00161831-24	Mefloquine	Anti-malarial		-302.39	-203.54		-252.965
843	NCGC00263183-07	Adavosertib	WEE1		-195.77	-309.89		-252.83
1464	NCGC00378902-09	Toceranib	KDR		-344.74	-160.84		-252.79
1425	NCGC00372956-01	Roniciclib	CDK1		-254.77	-250.42		-252.595
2107	NCGC00486943-03	BAY-299	BRD1		-226.48	-278.62		-252.55
1588	NCGC00386665-04	Bemcentinib	AXL		-279.06	-225.75		-252.405
1967	NCGC00484080-02	LX-7101	LIMK2		-261.8	-242.17		-251.985
2667	NCGC00386127-02	Mesna disulfide	CAT		-166.14	-337.63		-251.885
1427	NCGC00387872-02	PND-1186	PTK2		-265.04	-238.42		-251.73
2368	NCGC00599613-01	Ensartinib	ALK		-211.75	-290.88		-251.315
2710	NCGC00846315-02	BMS-986142	BTK		-247.45	-254.78		-251.115
1884	NCGC00510263-01	GS-9901	PIK3CD		-268.64	-233.24		-250.94
1390	NCGC00344515-04	Piperaquine	Anti-malarial		-271.1	-229.89		-250.495
1896	NCGC00508883-01	AZ-9482	PARP1		-218.49	-282.07		-250.28
881	NCGC00253438-10	BI-2536	PLK1		-255.57	-244.14		-249.855
444	NCGC00163505-06	Go-6983	PRKCA		-291.46	-207.89		-249.675
2441	NCGC00841734-01	Glumetinib	MET		-190.69	-308.3		-249.495
2352	NCGC00522492-01	PFK-158	PFKFB3		-152.41	-345.28		-248.845
2597	NCGC00346495-14	TGX-221	PIK3CB		-328.28	-169.4		-248.84
2545	NCGC00856826-01	PLX-5622	CSF1R		-210.24	-286.41		-248.325
2632	NCGC00381563-06	XL-019	JAK2		-233.82	-262.44		-248.13
792	NCGC00263178-11	ENMD-981693	AURKA		-244.81	-249.46		-247.135
1657	NCGC00378894-02	Talarozole (R enantiomer)	CYP26A1		-283.82	-208.96		-246.39
2479	NCGC00506805-04	BI-605906	IKBKB		-175.61	-316.2		-245.905
2199	NCGC00689314-01	Lipofermata	SLC27A2		-189.48	-301.7		-245.59
1165	NCGC00346654-03	Sapanisertib	MTOR		-145.22	-345.78		-245.5
873	NCGC00189073-05	Selumetinib	MAP2K1		-157.81	-332.34		-245.075
2093	NCGC00420895-02	PU-WS-13	HSP90B1		-255.24	-234.53		-244.885
1111	NCGC00346650-09	CH-5132799	PIK3CB		-168.94	-319.97		-244.455
1679	NCGC00370980-04	A-419259	HCK		-208.92	-279.03		-243.975
1400	NCGC00345858-04	Takeda-6d	BRAF		-264.75	-222.96		-243.855
2388	NCGC00687539-01	TH-257	LIMK2		-229.25	-257.77		-243.51
2090	NCGC00402372-01	AZ-82	KIFC1		-117.03	-369.88		-243.455
2232	NCGC00841735-01	BAY-293	SOS1		-225.31	-261.54		-243.425
2193	NCGC00687789-03	BMS-986165	TYK2		-189.34	-297.4		-243.37
142	NCGC00092314-09	Triciribine	AKT1		-227.9	-258.66		-243.28
1894	NCGC00508876-02	CCT-244747	CHEK1		-216.35	-269.52		-242.935
2002	NCGC00507848-02	GSK-2616583A	RIPK2		-124.32	-359.93		-242.125
1659	NCGC00386271-05	CNX-2006	EGFR		-235.09	-249.15		-242.12
516	NCGC00186030-11	AS-605240	PIK3CG		-271.6	-212.63		-242.115
864	NCGC00263621-02	Molibresib (rep #1)	BRD4		-288.71	-195		-241.855
2372	NCGC00651734-01	PTC-028	BMI1		-273.56	-209.83		-241.695
2697	NCGC00856427-01	NPB	BAD		-212.83	-270.24		-241.535
2248	NCGC00689986-02	BI-3802	BCL6		-135.17	-347.86		-241.515
423	NCGC00179034-16	Pentamidine	PTP4A3		-251.92	-230.99		-241.455
2652	NCGC00164632-05	Tibolone	ESR1		-205.13	-277.17		-241.15
1672	NCGC00347067-02	KUC111774N	MITF		-203.82	-278.47		-241.145
1218	NCGC00346652-07	PF-03814735	AURKA		-232.27	-249.67		-240.97
2421	NCGC00689269-01	BAY-1238097	BRD4		-228.2	-253.65		-240.925
2788	NCGC00346457-02	Copanlisib	PIK3CA		-229.5	-251.55		-240.525
1985	NCGC00489873-02	CCT-251921	CDK8		85.94	-566.88		-240.47
1367	NCGC00345838-07	GNE-493	PIK3CA		-193.59	-287.17		-240.38
2757	NCGC00346835-01	2-Iminobiotin	NOS2		-193.68	-286.89		-240.285
1381	NCGC00345849-02	NIBR-17	PIK3CA		-136.05	-344.51		-240.28
1249	NCGC00345828-05	Pyridone 6	JAK1		-189.42	-289.99		-239.705
737	NCGC00241982-04	GSK-269962A	ROCK1		-347.44	-131.54		-239.49
1913	NCGC00486892-01	CPI-455	KDM5B		-196.63	-282.34		-239.485
2302	NCGC00841732-01	MK-8353	MAPK3		-149.59	-329.35		-239.47
1289	NCGC00346522-05	A-922500	DGAT1		-214.22	-264.59		-239.405
2303	NCGC00510704-02	LY-3214996	MAPK3		-144.44	-332.12		-238.28
602	NCGC00159574-07	ZM-447439	AURKA		-254.84	-220.42		-237.63
413	NCGC00167768-08	KI-8751	KDR		-220.75	-253.78		-237.265
1334	NCGC00345829-02	PD-173955	CSK		-172.22	-301.8		-237.01
376	NCGC00165727-09	AKT Inhibitor VIII	AKT1		-254.71	-219.3		-237.005
2140	NCGC00600220-01	Nicotinamide Riboside	NAMPT		-169.1	-303.24		-236.17
1076	NCGC00346659-11	PF-04691502	PIK3CA		-221	-251.23		-236.115
1038	NCGC00263271-14	Alisertib	AURKA		-191.37	-279.56		-235.465
1484	NCGC00387488-02	TAK-960	PLK1		-276.93	-192.74		-234.835
830	NCGC00189130-02	UNC-0631	EHMT2		-294.62	-175.03		-234.825
1029	NCGC00250412-17	JQ1	BRD4		-266.87	-202.22		-234.545
513	NCGC00181306-18	Docetaxel	TUBB		-201.99	-266		-233.995
1564	NCGC00350511-01	PRP003-073	SUCNR1		-165.9	-302.07		-233.985
1600	NCGC00387042-01	AZD-1208	PIM1		-148.83	-319.12		-233.975
2689	NCGC00842103-01	Giredestrant	ESR1		-179.81	-287.23		-233.52
1269	NCGC00346581-07	AZ-960	JAK3		-183.67	-283.19		-233.43
2079	NCGC00390693-04	ELR-510444	TUBB		-226.65	-239.56		-233.105
2247	NCGC00842102-01	PRN-694	ITK		-136.28	-329.85		-233.065
2073	NCGC00390672-02	Seviteronel	CYP17A1		-202.19	-263.92		-233.055
2419	NCGC00689277-01	BI-749327	TRPC6		-239.67	-226.44		-233.055
1623	NCGC00386141-02	Rigosertib	CDK1		-304.67	-161.03		-232.85
2422	NCGC00689248-01	TVB-2640	FASN		-152.61	-312.33		-232.47
2424	NCGC00689250-02	Selpercatinib	RET		-288.35	-176.3		-232.325
1617	NCGC00379220-04	SR-2211	RORC		-160.23	-304.36		-232.295
794	NCGC00263089-17	Barasertib	AURKB		-203.48	-260.33		-231.905
1918	NCGC00402250-02	AS-1940477	MAPK14		-179.81	-283.9		-231.855
1312	NCGC00345851-02	GNE-477	PIK3CA		-138.29	-324.48		-231.385
2393	NCGC00687545-01	BSJ-03-204	CDK4		-244.36	-218.27		-231.315
2548	NCGC00185682-04	NCGC00185682	CASP1		-196.15	-266.43		-231.29
2283	NCGC00590965-01	FF-10101	FLT3		-193.73	-268.84		-231.285
1612	NCGC00378965-02	XMD17-109	MAPK7		-236.87	-225.41		-231.14
2403	NCGC00689313-01	UNC-2541	MERTK		-175.06	-286.4		-230.73
2338	NCGC00689577-01	JH-X-119-01	IRAK1		-136.94	-324.34		-230.64
2734	NCGC00485487-01	Samotolisib	PIK3CA		-182.22	-278.94		-230.58
1042	NCGC00263162-03	RO-4929097	NOTCH1		-238.81	-222.21		-230.51
392	NCGC00186024-13	SB-525334	TGFBR1		-319.07	-141.12		-230.095
807	NCGC00263170-09	Taladegib	SMO		-292.51	-167.28		-229.895
2382	NCGC00651746-01	IITZ-01	ATP6V1A		-135.6	-323.71		-229.655
1477	NCGC00386335-01	SC-75741	NFKB2		-170.33	-288.08		-229.205
2265	NCGC00511370-02	ACY-738	HDAC6		-220.65	-237.42		-229.035
1905	NCGC00389582-03	FRAX-597	PAK2		-201.05	-256.29		-228.67
1496	NCGC00387214-01	EG-00229	NRP1		-235.25	-221.57		-228.41
1160	NCGC00344081-05	STF-62247	ATG4A		-162.41	-294.35		-228.38
2008	NCGC00507863-03	RSL3	GPX4		-237.23	-218.76		-227.995
2417	NCGC00689245-01	ATM-3507	TPM3		-172.72	-282.82		-227.77
1018	NCGC00263192-12	Silmitasertib	CSNK2B		-189.71	-265.39		-227.55
1493	NCGC00386415-03	Cerdulatinib	SYK		-221.22	-233.54		-227.38
1954	NCGC00507871-01	BAY-1217389	TTK		-175.19	-279.37		-227.28
2703	NCGC00843625-02	Chiauranib	FLT4		-239.41	-215		-227.205
1583	NCGC00379254-04	KRCA-0008	ALK		-181.81	-272.59		-227.2
773	NCGC00263120-07	Enzalutamide	AR		-197.4	-256.77		-227.085
808	NCGC00263125-09	SG-00529	MTOR		-308.73	-144.76		-226.745
1688	NCGC00347063-02	KUC110948N	Anti-malarial		-182.16	-271.03		-226.595
1817	NCGC00483927-04	ARV-825	BRD4		-200.62	-251.62		-226.12
1726	NCGC00370731-04	OXA-01	MTOR		-143.5	-308.72		-226.11
447	NCGC00161703-04	SPC-839	IKBKB		-173.05	-278.91		-225.98
723	NCGC00250388-02	KRP-203	S1PR4		-216.72	-234.64		-225.68
1132	NCGC00346704-06	Cabazitaxel	TUBB		-236.14	-214.77		-225.455
707	NCGC00244257-14	Momelotinib	JAK1		-241.86	-208.81		-225.335
1708	NCGC00386423-04	AT-13148	AKT1		-287.68	-162.92		-225.3
984	NCGC00263950-07	Clindamycin	Anti-bacterial		-247.85	-202.71		-225.28
1418	NCGC00386370-05	VS-5584	MTOR		-94.96	-355.58		-225.27
1476	NCGC00384304-01	EPZ011989	EZH2		-216.08	-234.12		-225.1
739	NCGC00246958-04	NSC-207895	MDM4		-154.76	-294.67		-224.715
1059	NCGC00346542-07	Hesperadin	AURKA		-279.98	-169.21		-224.595
1302	NCGC00345845-03	TG-89	JAK2		-177.62	-271.37		-224.495
913	NCGC00241107-06	Bosutinib	ABL1		-245.6	-203.02		-224.31
1895	NCGC00510443-02	Incyclinide	MMP9		-169.95	-278.01		-223.98
2088	NCGC00402358-03	Epacadostat	IDO1		-103.65	-343.8		-223.725
6	NCGC00015163-14	Benserazide	DDC		-241.17	-205.45		-223.31
2053	NCGC00390558-03	ALW-II-41-27	RET		-125.39	-320.88		-223.135
2337	NCGC00689312-02	Gefitinib-based PROTAC 3	EGFR		-153.38	-292.77		-223.075
2051	NCGC00390655-03	PTC-691	BMI1		-225.79	-220.24		-223.015
2549	NCGC00650474-02	NCGC00650474	LATS1		62.15	-507.57		-222.71
1143	NCGC00346478-04	AST-1306	EGFR		-219.94	-224.65		-222.295
1636	NCGC00386309-06	WZ-4003	NUAK1		-154	-289.96		-221.98
1128	NCGC00346695-03	MK-2461	FGFR3		-196.73	-246.87		-221.8
1098	NCGC00346624-08	A-66	PIK3CA		-125.18	-318.28		-221.73
1718	NCGC00347947-05	ITD-1	TGFBR1		-220.78	-221.39		-221.085
2650	NCGC00188346-08	Torkinib	MTOR		-139.4	-301.48		-220.44
494	NCGC00167496-03	Methylene blue	MAOA		-141.53	-299.22		-220.375
772	NCGC00250383-02	Irestatin 9389	ERN1		-209.89	-229.83		-219.86
670	NCGC00178520-10	Bromhexine	YTJP		-165.23	-273.47		-219.35
2665	NCGC00386207-06	SAR-131675	FLT4		-166.37	-271.69		-219.03
1810	NCGC00486863-01	BX-517	PDPK1		-156.98	-280.25		-218.615
2386	NCGC00687523-01	ARN-726	NAAA		-173.3	-263.44		-218.37
1125	NCGC00346575-08	Dabigatran	F2		-173.25	-263.02		-218.135
1055	NCGC00263017-01	CPG-52364	TLR9		-91.28	-344.67		-217.975
2072	NCGC00505019-01	NSC-706744	TOP1		-269.33	-166.1		-217.715
596	NCGC00185000-15	Afatinib	EGFR		-323.04	-112.2		-217.62
2387	NCGC00687537-01	AZ-12799734	ACVR1B		-263.1	-171.69		-217.395
2331	NCGC00510497-03	Eribulin	TUBB		-213.18	-221.36		-217.27
1410	NCGC00370777-03	Gedatolisib	PIK3CA		-105.53	-328.22		-216.875
2056	NCGC00390546-01	ATN-161	ITGAV		-208.91	-224.73		-216.82
760	NCGC00249684-12	VX-702	MAPK14		-141.33	-291.98		-216.655
1409	NCGC00346455-04	Cobimetinib	MAP2K1		-270.53	-161.89		-216.21
166	NCGC00070736-07	Imiquimod	TLR7		-181.85	-250.09		-215.97
1472	NCGC00378976-05	Idasanutlin	MDM2		-318.53	-112.39		-215.46
1354	NCGC00346619-06	PP-121	PDGFRA		-120.58	-310.33		-215.455
715	NCGC00263112-07	GSK-461364A	PLK1		-275.83	-152.97		-214.4
1673	NCGC00346959-07	HMSL10038	LCK		-133.36	-295.14		-214.25
1858	NCGC00483925-03	Glesatinib	MET		-250.52	-177.56		-214.04
1026	NCGC00250405-05	AZD-8055	MTOR		-127.46	-300.13		-213.795
1144	NCGC00346931-08	NVP-TAE226	IGF1R		-227.93	-199.44		-213.685
601	NCGC00159518-10	Rabeprazole	ATP4A		-179.82	-247.32		-213.57
1461	NCGC00379021-02	SU-014813	KDR		-194.23	-232.2		-213.215
1863	NCGC00510479-04	X-376	ALK		-216.04	-210.02		-213.03
1041	NCGC00262061-05	Ro-31-8425	PRKCA		-306.83	-119.23		-213.03
564	NCGC00107508-03	GSK-5959	BRPF1		-178.88	-247.06		-212.97
637	NCGC00179504-30	Etoposide	TOP2A		-184.63	-241.13		-212.88
2348	NCGC00687448-01	Belzutifan	HIF2A		-135.77	-289.25		-212.51
2325	NCGC00689274-02	BI-3663	PTK1		-255.4	-169.47		-212.435
803	NCGC00263100-05	CP-547632	KDR		-205.35	-219.2		-212.275
1550	NCGC00351483-08	XL-388	MTOR		-189.22	-234.99		-212.105
1012	NCGC00250396-11	KU-0063794	MTOR		-142.77	-280.96		-211.865
2277	NCGC00522516-01	MIR96-IN-1	MIR96		-169.23	-253.91		-211.57
2231	NCGC00841738-01	GSK-8612	TBK1		-173.07	-249.76		-211.415
706	NCGC00242490-08	PD-166285	PKMYT1		-117.98	-304.2		-211.09
2668	NCGC00015094-21	Allopurinol	XDH		-182.42	-239.75		-211.085
2578	NCGC00871098-01	BI-653048	NR3C1		-129.7	-292.24		-210.97
158	NCGC00022735-14	Methylprednisolone	NR3C1		-212.04	-209.33		-210.685
2622	NCGC00356071-08	CPI-203	BRD4		-282.2	-138.88		-210.54
1403	NCGC00346841-10	LY-411575	PSN1		-277.07	-144.01		-210.54
2071	NCGC00390645-02	CPI-360	EZH2		-174.11	-246.88		-210.495
793	NCGC00250404-10	Veliparib	PARP1		-184.67	-235.52		-210.095
1170	NCGC00346645-03	TAK-901	AURKB		-129.53	-290.6		-210.065
5	NCGC00092361-08	Prostaglandin E2	PTGER2		-279.5	-139.36		-209.43
1376	NCGC00345833-08	SR-3677	ROCK2		-368.89	-49.44		-209.165
2405	NCGC00689239-01	ZM-223	UBA3		-117.16	-301.01		-209.085
456	NCGC00182055-08	Bazedoxifene	ESR1		-235.16	-182.6		-208.88
1965	NCGC00485941-02	Norimatinib	LRRK2		-144.81	-272.52		-208.665
990	NCGC00274062-06	Zosuquidar	ABCB1		-259.23	-157.93		-208.58
2430	NCGC00510526-02	CHZ868	JAK2		-194.77	-222.38		-208.575
1988	NCGC00509941-01	Mavelertinib	EGFR		-161.77	-255.08		-208.425
467	NCGC00164631-13	Sunitinib	RET		-241.52	-174.68		-208.1
2524	NCGC00856432-01	Poseltinib	BTK		-174.9	-240.83		-207.865
2755	NCGC00092276-11	Y-27632	ROCK1		-168.82	-246.4		-207.61
950	NCGC00263190-10	KU-0064	ATM		-216.2	-198.33		-207.265
2315	NCGC00537541-04	Imaradenant	ADORA2A		-198.47	-215.99		-207.23
2211	NCGC00689253-01	MRTX-1257	KRAS		-217.69	-196.33		-207.01
1378	NCGC00345843-04	AMG-25	KIT		-237.02	-176.67		-206.845
2547	NCGC00384406-04	NCT-505	ALDH1A1		-106.28	-307.1		-206.69
1893	NCGC00510268-02	Elimusertib	ATR		-159.79	-253.03		-206.41
1112	NCGC00346683-07	YM-201636	PIKFYVE		-175.68	-236.49		-206.085
2724	NCGC00856825-01	MK-8617	EGLN1		-153.13	-258.93		-206.03
2409	NCGC00689271-01	GNE-781	CREBBP		-354.33	-57.53		-205.93
1848	NCGC00480785-03	BLU-9931	FGFR4		-121.03	-290.36		-205.695
2127	NCGC00650285-01	IPI-9119	FASN		-68.41	-342.97		-205.69
2217	NCGC00689254-01	P110δ-IN-1	PIK3CD		-276.94	-133.97		-205.455
2663	NCGC00346483-10	BMS-599626	ERBB4		-109.74	-301.1		-205.42
354	NCGC00163451-05	Go-6976	CHEK1		-264.89	-145.72		-205.305
2562	NCGC00857120-01	Valategrast	ITGB7		-217.84	-192.47		-205.155
2287	NCGC00522011-01	ER 819762	PTGER4		-150.63	-258.92		-204.775
1924	NCGC00507838-02	Naquotinib	EGFR		-209.4	-199.82		-204.61
775	NCGC00250373-11	A-769662	PRKAA1		-209.38	-197.86		-203.62
2288	NCGC00842094-01	SNIPER(BRD)-1	BRD4		-349.85	-56.14		-202.995
1021	NCGC00263145-02	BI-78D3	MAPK8		-114.72	-290.94		-202.83
410	NCGC00168110-13	Tozasertib	AURKB		-183.8	-221.71		-202.755
497	NCGC00183362-02	Pentagastrin	CCKBR		-181.03	-223.53		-202.28
515	NCGC00183039-03	Nystatin	Anti-fungal		-212.07	-192.22		-202.145
2336	NCGC00538418-04	ADU-S100	STING1		-106.89	-295.57		-201.23
2229	NCGC00689310-01	BAY-985	TBK1		-229.45	-172.97		-201.21
2295	NCGC00601814-01	ARQ-531	BTK		-186.09	-216.04		-201.065
995	NCGC00262604-14	Buparlisib	PIK3CB		-169.84	-231.72		-200.78
1563	NCGC00351072-02	NGI-1	STT3		-141.64	-259.45		-200.545
774	NCGC00250384-02	PHA-408	IKBKB		-207.08	-192.68		-199.88
2664	NCGC00846411-03	NCGC00846411	LATS1		-190.84	-208.08		-199.46
2384	NCGC00685354-01	NIK SMI1	MAP3K14		-180.87	-217.9		-199.385
636	NCGC00095460-08	Hematoxylin	YTJP		-181.55	-217.19		-199.37
1149	NCGC00346488-05	MLN-8054	AURKA		-153.9	-243.88		-198.89
937	NCGC00263169-04	Plinabulin	TUBB		-237.36	-159.3		-198.33
1618	NCGC00386401-05	Ravoxertinib	MAPK3		-214.16	-182.04		-198.1
635	NCGC00095099-16	Sildenafil	PDE5A		-93.31	-302.46		-197.885
294	NCGC00014352-07	GANT-61	SHH		-224.23	-171.5		-197.865
492	NCGC00167472-12	Amlexanox	IL4		-217.71	-176.67		-197.19
2716	NCGC00163469-01	Monensin	Anti-bacterial		-129.83	-264.24		-197.035
1393	NCGC00345857-07	CGI-1746	BTK		-175.9	-217.23		-196.565
1024	NCGC00250402-02	Dapagliflozin	SLC5A2		-179.96	-213.05		-196.505
214	NCGC00016855-12	Fenbendazole	TUBB		-232.13	-160.1		-196.115
1828	NCGC00475729-01	BMS-906024	PSN1		-210.56	-181.27		-195.915
1932	NCGC00507845-03	Netarsudil	ROCK1		-196.77	-194.94		-195.855
2600	NCGC00420737-12	NCGC00420737	LDHA		-218.93	-172.67		-195.8
2385	NCGC00687525-01	J-2156	SSTR4		-194.6	-196.45		-195.525
2126	NCGC00511392-02	WEHI-345	RIPK2		-136.83	-254.14		-195.485
1975	NCGC00510269-02	AZD-5153	BRD4		-189.42	-201.21		-195.315
2615	NCGC00370880-06	A-740003	P2RX7		-104.05	-286.24		-195.145
178	NCGC00015647-27	Nocodazole	TUBB		-191.83	-197.72		-194.775
2128	NCGC00522632-01	Tussilagone	PTAFR		-168.51	-220.62		-194.565
2120	NCGC00510519-02	MI-538	KMT2A		-190.66	-198.29		-194.475
690	NCGC00162400-13	Staurosporine	CHEK1		-126.39	-261.38		-193.885
844	NCGC00263564-08	Levosimendan	KCNJ8		-116.27	-269.84		-193.055
1482	NCGC00386260-01	PD-168393	EGFR		-189.37	-196.18		-192.775
2233	NCGC00689296-01	Tonapofylline	ADORA1		-167.59	-217.6		-192.595
2491	NCGC00857118-01	OP-5244	NT5E		-106.67	-278.3		-192.485
1989	NCGC00510200-01	MRT-83	SMO		-117.67	-266.56		-192.115
1903	NCGC00485302-03	LY-2033298	CHRM4		-114.79	-269.41		-192.1
2292	NCGC00510701-02	CCT251236	HSF1		-153.26	-230.87		-192.065
1166	NCGC00346496-03	WZ-3146	EGFR		-103.79	-280.07		-191.93
2091	NCGC00475742-02	Pimitespib	HSP90AB1		-191.26	-192.49		-191.875
1553	NCGC00387189-02	AL-8697	RET		-136.76	-246.52		-191.64
459	NCGC00163700-12	Vincristine	TUBB		-203.24	-179.8		-191.52
1109	NCGC00346702-09	Capmatinib	MET		-154.56	-228.33		-191.445
866	NCGC00273985-05	Wyeth Cot Inhibitor 2	TNF		-121.2	-261.39		-191.295
162	NCGC00091835-14	Chlormethine	H2AX		-170.49	-211.93		-191.21
187	NCGC00017280-33	Tretinoin	RORB		-221.79	-160.29		-191.04
1371	NCGC00345840-04	Merck-22-6	CASP3		-185.06	-196.28		-190.67
1730	NCGC00378735-02	PI-828	PIK3CA		-142.02	-238.57		-190.295
1078	NCGC00346670-02	AMG-458	MET		-264.56	-115.68		-190.12
2702	NCGC00842515-02	Ropsacitinib	TYK2		-121.31	-258.17		-189.74
1272	NCGC00345795-06	Capivasertib	AKT1		-272.8	-106.65		-189.725
1532	NCGC00347950-10	LGK-974	PORCN		-114.74	-264.53		-189.635
1202	NCGC00346649-03	PKI-402	PIK3CA		-114.37	-264.57		-189.47
600	NCGC00159549-03	Zebularine	CDA		-174.51	-203.85		-189.18
1499	NCGC00347217-03	PRP003-013	DDR1		-177.77	-200.11		-188.94
1168	NCGC00346497-02	WZ-8040	EGFR		-183.85	-193.26		-188.555
2000	NCGC00499577-01	JAK3i	JAK3		-102.88	-273.49		-188.185
777	NCGC00263134-12	PF-4708671	RPS6KB1		-155.97	-219.1		-187.535
2493	NCGC00510500-03	Zimlovisertib	IRAK4		-173.48	-200.51		-186.995
1555	NCGC00356803-07	EPZ004777	DOT1L		-215.06	-158.15		-186.605
2023	NCGC00498432-03	Olmutinib	EGFR		-137.31	-235.7		-186.505
1318	NCGC00346525-08	Aurora A Inhibitor I	AURKA		-166.15	-206.63		-186.39
912	NCGC00242487-06	NCGC00242487	MAPK1		-192.24	-180.49		-186.365
2500	NCGC00178756-10	Calcium folinate	DHFR		-191.61	-180.95		-186.28
2299	NCGC00685392-01	Cenicriviroc	CCR5		-96.62	-275.77		-186.195
899	NCGC00262641-12	S31-201	STAT3		-182.05	-190.33		-186.19
1009	NCGC00263160-05	Brivanib	KDR		-217.77	-154.2		-185.985
1602	NCGC00378801-01	BIX02188	MAP2K5		-137.9	-232.94		-185.42
41	NCGC00015257-19	Clofibrate	PPARA		-230.26	-140.54		-185.4
1509	NCGC00378765-05	MK-0812	CCR2		-52.44	-317.77		-185.105
2339	NCGC00687535-01	MRK-740	PRDM9		-126.3	-243.78		-185.04
689	NCGC00167816-03	JX-401	MAPK14		-163.92	-205.89		-184.905
1413	NCGC00387248-02	Azixa	TUBB		-113.66	-255.04		-184.35
1614	NCGC00378974-01	c-Kit-IN-1	KIT		-251.8	-116.7		-184.25
2525	NCGC00263570-02	Sivelestat	ELANE		-176.29	-192.11		-184.2
1270	NCGC00346686-08	Tivantinib	MET		-208.46	-159.8		-184.13
1704	NCGC00347934-14	AGI-5198	IDH1		-156.87	-211.03		-183.95
374	NCGC00165722-17	Plerixafor	CXCR4		-223.58	-143.85		-183.715
798	NCGC00189144-04	UNC-0646	EHMT2		-215.82	-150.5		-183.16
691	NCGC00187481-10	Dactolisib	MTOR		-132.72	-233.32		-183.02
409	NCGC00167491-10	Lenalidomide	CRBN		-144.5	-221.1		-182.8
1790	NCGC00507868-02	CPI-637	EP300		-280.66	-84.57		-182.615
2019	NCGC00484062-02	Solcitinib	JAK1		-117.03	-248.1		-182.565
2460	NCGC00511388-03	Itacitinib	JAK1		-137.23	-227.88		-182.555
1475	NCGC00386313-05	Berzosertib	ATR		-151.12	-213.19		-182.155
2407	NCGC00689276-01	GNE-049	CREBBP		-273.43	-90.77		-182.1
1408	NCGC00346450-01	Triciribine phosphate	AKT1		-215.89	-148.26		-182.075
795	NCGC00253587-07	Sitaxentan (rep #1)	EDNRA		-166.06	-197.89		-181.975
2444	NCGC00521943-01	TAK-931	CDC7		-126.6	-237.23		-181.915
1822	NCGC00421916-03	PF-05175157	ACACA		-113.7	-249.81		-181.755
800	NCGC00263098-10	Combretastatin A-4	TUBB		-177.75	-184.66		-181.205
248	NCGC00025219-08	Purvalanol A	CDK4		-205.01	-157.23		-181.12
1157	NCGC00344053-14	Purmorphamine	SMO		-259.01	-103.08		-181.045
1008	NCGC00263090-08	AZ-3146	TTK		-180.67	-181.24		-180.955
677	NCGC00161398-11	GW-441756	LRRK2		-88.71	-273.08		-180.895
1124	NCGC00346693-05	BMS-265246	CDK1		160.12	-521.09		-180.485
1929	NCGC00482810-02	BMS-202	CD274		-163.65	-197.3		-180.475
856	NCGC00263548-11	Vinblastin	TUBB		-161.23	-199.7		-180.465
2651	NCGC00091641-15	6-Mercaptopurine	PPAT		-170.79	-189.89		-180.34
2777	NCGC00886479-02	MRTX1133	KRAS		-105.7	-254.92		-180.31
2067	NCGC00390634-02	LY-2857785	CDK9		-139.86	-220.65		-180.255
1879	NCGC00507883-02	CPI-1205	EZH2		-155.26	-204.99		-180.125
2608	NCGC00846667-01	TNO-155	PTPN11		-145.2	-215.02		-180.11
1336	NCGC00345083-01	Stauprimide	PRKCA		-150.29	-209.83		-180.06
1005	NCGC00263121-02	MG-149	KAT5		-203.8	-155.4		-179.6
702	NCGC00167526-05	Camostat	PRSS1		-169.62	-189.56		-179.59
1388	NCGC00345846-03	TG-46	JAK2		-132.03	-227.03		-179.53
147	NCGC00017248-12	Embelin	Anti-viral		-161.45	-196.98		-179.215
1411	NCGC00387037-02	PF-04979064	PIK3CA		-158.2	-199.98		-179.09
2057	NCGC00390575-01	CUDC-427	XIAP		-90.93	-267.1		-179.015
23	NCGC00013226-21	Trifluoperazine	DRD2		-179.48	-178.31		-178.895
2221	NCGC00689284-01	FT-671	USP7		-262.92	-94.62		-178.77
1705	NCGC00347940-06	Bioymifi	TNFRSF10B		-104.47	-252.84		-178.655
2245	NCGC00841731-01	Compound 7n	PIK3CD		-69.8	-287.49		-178.645
1570	NCGC00351482-10	Duvelisib	PIK3CG		-245.17	-111.9		-178.535
2492	NCGC00878590-01	JNJ-67856633	MALT1		-141.58	-214.9		-178.24
2320	NCGC00689306-01	Vorolanib	PDGFRA		-307.02	-49.22		-178.12
1691	NCGC00371001-09	PFI-3	SMARCA4		-167.3	-188.61		-177.955
2069	NCGC00510350-01	MPT-0B098	TUBB		-210.45	-145.15		-177.8
1952	NCGC00485069-02	Prinomastat	MMP9		-128.74	-226.09		-177.415
2568	NCGC00857115-01	ONO-2952	TSPO		-242.68	-112.06		-177.37
816	NCGC00263138-18	Regorafenib	RET		-122.41	-232.06		-177.235
1922	NCGC00510480-01	YKL-05-099	SIK2		-196.5	-157.55		-177.025
528	NCGC00094419-03	TPCK	PRSS1		-82.2	-271.65		-176.925
740	NCGC00247879-02	VER-82576	HSP90AB1		-117.24	-236.57		-176.905
867	NCGC00188690-08	Prasugrel	P2RY12		-167.42	-186.18		-176.8
879	NCGC00273984-04	SB-747651-A	RPS6KA5		-211.7	-141.62		-176.66
259	NCGC00092299-03	Mifobate	PPARG		-206.68	-146.58		-176.63
1176	NCGC00346509-07	GSK-615	PIK3CA		-64.47	-288.29		-176.38
607	NCGC00167507-18	Lapatinib	EGFR		-184.37	-168.23		-176.3
901	NCGC00263207-04	QS11	ARF1		-164.85	-187.67		-176.26
457	NCGC00163683-02	Metenkephalin	OPRD1		-144.6	-207.91		-176.255
2222	NCGC00689252-01	TL-02-59	FGR		-174.26	-177.98		-176.12
2666	NCGC00015223-17	Carboplatin	H2AX		-139.3	-212.88		-176.09
130	NCGC00018117-31	Theophyllamine	ADORA1		-164.99	-187.1		-176.045
736	NCGC00246187-04	Pyronaridine	Anti-malarial		-138.55	-213.26		-175.905
2250	NCGC00841318-01	Pirtobrutinib	BTK		-183.72	-167.91		-175.815
397	NCGC00165816-10	KI-16425	LPAR1		-173.28	-178.19		-175.735
1773	NCGC00390548-01	Exherin	CDH2		-92.01	-259.28		-175.645
1174	NCGC00346636-02	WYE-687	MTOR		-41.87	-309.22		-175.545
826	NCGC00263174-08	Ispinesib	KIF11		-162.47	-188.58		-175.525
1056	NCGC00263222-03	CAY-10581	IDO1		-105.53	-245.41		-175.47
710	NCGC00246966-08	Flubendazole	TUBB		-233.64	-117.05		-175.345
1779	NCGC00499351-01	GGTI-2418	FNTA		-120.41	-230.25		-175.33
2440	NCGC00689576-01	SNDX-5613	KMT2A		-115.07	-235.2		-175.135
1492	NCGC00387039-05	Taselisib	PIK3CB		-291.78	-58.13		-174.955
1703	NCGC00347951-04	LSD1-C76	KDM1A		-203.73	-146.13		-174.93
517	NCGC00182045-03	Pentostatin	ADA		-192.65	-157.02		-174.835
2279	NCGC00522584-01	MKC-3946	ERN1		-131.16	-218.47		-174.815
1387	NCGC00345853-04	JNJ-28312141	CSF1R		-184.43	-165.01		-174.72
1743	NCGC00386234-06	Agerafenib	RET		-138.24	-211.15		-174.695
1392	NCGC00346640-04	SNX-5422	HSP90AB1		-153.48	-195.3		-174.39
1481	NCGC00387879-08	Afuresertib	AKT1		-197.32	-151.09		-174.205
2322	NCGC00537948-02	Avapritinib	PDGFRA		-252.06	-96.31		-174.185
2546	NCGC00857277-02	DPTIP	SMPD2		-111.71	-236.37		-174.04
2036	NCGC00484061-02	APTO-253	MYC		-226.56	-121.02		-173.79
2488	NCGC00522439-02	GSK-2983559 active metabolite	RIPK2		-76.26	-270.93		-173.595
819	NCGC00263144-08	WZ-4002	EGFR		-199.98	-146.78		-173.38
829	NCGC00241111-09	Neflamapimod	MAPK14		-202.48	-144.26		-173.37
648	NCGC00159559-11	Eplerenone	NR3C2		-167.58	-178.79		-173.185
458	NCGC00168759-11	Ataluren	CFTR		-129.34	-216.97		-173.155
2158	NCGC00689109-01	Foxy-5	WNT5A		-157.82	-188.4		-173.11
1847	NCGC00507846-02	BFH-772	KDR		-186.88	-159.19		-173.035
742	NCGC00247954-04	SSR-504734	SLC6A9		-120.36	-225.37		-172.865
1942	NCGC00510234-02	Avitinib	EGFR		-192.72	-152.83		-172.775
1723	NCGC00351604-11	EPZ-005687	EZH2		-179.3	-165.67		-172.485
2531	NCGC00689283-01	Inavolisib	PIK3CA		-266.69	-78.2		-172.445
712	NCGC00262195-02	R-1487	MAPK14		-134.43	-210.18		-172.305
725	NCGC00247877-08	CNF-2024	HSP90AB1		-221.01	-123.44		-172.225
2628	NCGC00871593-01	RP-6306	PKMYT1		-191.02	-151.92		-171.47
37	NCGC00022037-08	Medroxyprogesterone acetate	PGR		-121.23	-221.43		-171.33
1983	NCGC00507875-01	XMD8-87	TNK2		-114.16	-228.3		-171.23
340	NCGC00015958-20	SP-600125	MAPK8		-136.4	-205.72		-171.06
1219	NCGC00346701-06	Laquinimod	BDNF		-114.99	-227.05		-171.02
1547	NCGC00378621-02	Imeglimin	PRKAA1		-155.49	-186.53		-171.01
1437	NCGC00378587-02	AMG-487	CXCR3		-169.59	-172.27		-170.93
1904	NCGC00510140-01	ZLD-1039	EZH2		-86.11	-255.74		-170.925
1406	NCGC00346477-03	Emricasan	CASP1		-204.04	-136.66		-170.35
271	NCGC00092290-08	SL-327	MAP2K1		-186.32	-154.26		-170.29
2313	NCGC00522629-01	ACC-789	KDR		-38.5	-300.5		-169.5
1836	NCGC00475739-02	PF-4989216	PIK3CA		-222.86	-116.14		-169.5
933	NCGC00263140-02	Talmapimod	MAPK14		-203.09	-135.66		-169.375
2001	NCGC00510160-01	SGC-2085	CARM1		-120.08	-218.28		-169.18
619	NCGC00165875-08	PB-28	SIGMAR1		-123.46	-214.4		-168.93
17	NCGC00015251-16	Clotrimazole	KCNN4		-117.66	-219.62		-168.64
1577	NCGC00356119-06	GSK-2801	BAZ2B		-183.56	-153.18		-168.37
1353	NCGC00345812-04	Ingenol mebutate	PRKCD		-163.82	-172.38		-168.1
2242	NCGC00510758-01	TVB-3166	FASN		-49.02	-287.06		-168.04
728	NCGC00241103-08	Masitinib	FGFR3		-205.97	-129.29		-167.63
2616	NCGC00016535-11	Alprostadil	PTGER2		-191.85	-143.38		-167.615
250	NCGC00025329-03	SB-239063	TNF		-204.92	-129.64		-167.28
532	NCGC00178734-09	Sitagliptin	DPP4		-152.88	-181.45		-167.165
2213	NCGC00689258-01	SNT-207858	MC4R		-144.74	-189.47		-167.105
2318	NCGC00522578-01	Etrasimod	S1PR5		-71.07	-263.13		-167.1
2124	NCGC00522580-02	CC-115	PRKDC		-117.27	-216.5		-166.885
1796	NCGC00390670-02	BAY-356	BRD4		-192.35	-140.51		-166.43
672	NCGC00160530-14	Toremifene	ESR1		-150.21	-181.86		-166.035
1719	NCGC00351597-15	Pinometostat	DOT1L		-206.2	-125.38		-165.79
2267	NCGC00511386-02	RO8994	MDM2		-260.53	-70.99		-165.76
1234	NCGC00346886-12	YK-4-279	FLI1		-172.06	-159.43		-165.745
1633	NCGC00386284-07	AZD-3514	AR		-135.37	-195.82		-165.595
1974	NCGC00485046-03	PF-06439015	ALK		-172.77	-158.37		-165.57
938	NCGC00241102-12	Midostaurin	FLT3		-234.08	-96.94		-165.51
398	NCGC00167774-02	SB-218078	CHEK1		-188.06	-141.85		-164.955
1940	NCGC00480922-02	SKLB4771	FLT3		-181.38	-148.43		-164.905
1066	NCGC00346465-04	GDC-0349	PIM3		-246.06	-83.29		-164.675
1006	NCGC00250385-09	XMD8-92	LRRK2		-206.93	-122.31		-164.62
956	NCGC00263199-05	AMG-Tie2-1	TEK		-93.76	-234.9		-164.33
2301	NCGC00689272-01	PT-2399	HIF2A		-79.49	-249.04		-164.265
2418	NCGC00510486-01	Tinostamustine	H2AX		-181.31	-147.19		-164.25
2709	NCGC00480919-03	GSK-503	EZH2		-197.83	-130.58		-164.205
1616	NCGC00386712-02	TMP-195	HDAC9		-138.32	-189.95		-164.135
2347	NCGC00590081-04	OSMI-4a	OGT		-92.44	-235.56		-164
493	NCGC00167431-09	Rifapentine	Anti-bacterial		-113.77	-214.01		-163.89
2688	NCGC00263616-08	Tenovin 6	TP53		-207.38	-120.36		-163.87
2442	NCGC00690000-02	BC-LI-0186	LARS1		-149.96	-177.3		-163.63
848	NCGC00263196-03	S6K-18	RPS6KB1		-132.83	-193.89		-163.36
2255	NCGC00510492-01	Anlotinib	FLT4		-211.27	-114.89		-163.08
289	NCGC00016467-11	Digitoflavone	GAA		-89.04	-237.1		-163.07
1372	NCGC00345831-02	SB-242235	MAPK14		-169.82	-155.96		-162.89
1533	NCGC00378567-04	MK-8033	MET		-107.79	-217.93		-162.86
562	NCGC00096095-02	8-Cl-Ado	TERT		-219.82	-105.46		-162.64
753	NCGC00274030-15	Infigratinib	FGFR1		-78.12	-246.85		-162.485
1061	NCGC00346878-06	SU-5402	FGFR1		-86.91	-237.92		-162.415
1859	NCGC00509985-03	Sufugolix	GNRHR		-86.38	-238.42		-162.4
1364	NCGC00345837-04	GNE-490	PIK3CB		-168.24	-156.25		-162.245
563	NCGC00163510-06	Aloe-emodin	CASP3		-120.89	-203.51		-162.2
2289	NCGC00522550-01	EMD-534085	KIF11		-185.04	-139.27		-162.155
1254	NCGC00345447-08	3-Methyladenine	PIK3CA		-147.79	-176.52		-162.155
1898	NCGC00509913-02	LF3	CTNNB1		-107.45	-216.82		-162.135
2683	NCGC00856807-01	C25-140	TRAF6		-203.13	-120.76		-161.945
842	NCGC00263195-03	MP-412	EGFR		-158.41	-164.98		-161.695
1554	NCGC00371443-08	KDM5-C70	KDM5B		-171.87	-151.25		-161.56
2180	NCGC00601819-02	Ripretinib	PDGFRA		-142.61	-180.36		-161.485
667	NCGC00174736-02	Uridine triacetate	TYMS		-169.29	-153.6		-161.445
145	NCGC00017236-20	Baicalein	AR		-168.63	-154.07		-161.35
632	NCGC00095161-14	Rebamipide	CAT		-93.24	-229.44		-161.34
634	NCGC00095112-11	Avobenzone	CAT		-166.17	-155.94		-161.055
1321	NCGC00346578-06	Desmethyl Erlotinib	EGFR		-206.27	-115.2		-160.735
1100	NCGC00346600-04	Dioscin	CAT		24.16	-345.6		-160.72
2779	NCGC00185909-01	R-Ketamine	GRIN1		-135.09	-186.23		-160.66
1335	NCGC00345848-04	AMG-1	MET		-218.55	-102.6		-160.575
1666	NCGC00351592-01	Manassantin A	HIF1A		-167.36	-153.38		-160.37
118	NCGC00025288-09	Deguelin	NDUFS7		-130.84	-189.82		-160.33
2017	NCGC00509945-02	CEP-40783	TYRO3		-226.95	-93.27		-160.11
1266	NCGC00345793-11	Tepotinib	MET		-197.56	-122.37		-159.965
2196	NCGC00841330-01	I-191	F2RL1		-112.57	-207.25		-159.91
318	NCGC00015147-04	Benzamil	SCNN1A		-161.36	-158.23		-159.795
2704	NCGC00856423-01	ODM-207	BRD4		-233.07	-86.29		-159.68
1081	NCGC00346552-06	PD-318088	MAP2K1		-167.77	-151.37		-159.57
1671	NCGC00378857-01	Preladenant	ADORA2A		-82.66	-236.38		-159.52
1668	NCGC00347064-03	KUC107871N	VCP		-125.71	-193.13		-159.42
2003	NCGC00507893-01	UK-371804	PLAU		-80.92	-237.8		-159.36
482	NCGC00167453-03	Clinofibrate	HMGCR		-235.15	-82.91		-159.03
2164	NCGC00841746-01	BI-894999	BRD4		-158.5	-159.53		-159.015
1864	NCGC00483921-01	PLX-8394	BRAF		-134.97	-183.03		-159
1474	NCGC00384198-01	PX-478	HIF1A		-114.39	-203.53		-158.96
923	NCGC00263093-07	Apilimod	IL12A		-109.4	-208.5		-158.95
2163	NCGC00601805-01	IDF-11774	HIF1A		-84.58	-232.98		-158.78
2527	NCGC00386355-02	NVP-HSP-990	HSP90AB1		-189.87	-127.51		-158.69
1099	NCGC00346625-02	CAY10505	PIK3CG		-7.42	-309.88		-158.65
1917	NCGC00507885-04	UNC-3866	CDYL2		-125.32	-191.84		-158.58
2135	NCGC00590964-01	PLX-51107	BRD4		-231.36	-85.7		-158.53
1075	NCGC00346630-02	MP-10	PDE10A		-162.53	-154.51		-158.52
1426	NCGC00373033-11	SS-Hydroxynorketamine	GRIN1		-229.32	-87.6		-158.46
809	NCGC00263105-07	Turofexorate	NR1H4		-167.67	-149.05		-158.36
1857	NCGC00481107-03	NVS-CECR2-1	CECR2		-65.61	-250.5		-158.055
2160	NCGC00521067-01	BMS-587101	ITGAL		-95.15	-220.83		-157.99
1962	NCGC00483117-02	PF-CBP1	EP300		-168.26	-147.43		-157.845
1398	NCGC00346505-02	Epothilone A	TUBB		-144.92	-170.56		-157.74
2304	NCGC00599750-01	Dapansutrile	NLRP3		-144.72	-170.59		-157.655
1265	NCGC00346896-01	MCOPPB	OPRL1		-167.62	-146.66		-157.14
1424	NCGC00387475-06	GSK-2194069	FASN		-137.38	-176.68		-157.03
1742	NCGC00378854-04	Anamorelin	GHSR		-162.87	-151		-156.935
778	NCGC00242482-08	SNS-314	AURKA		-183.01	-130.84		-156.925
1285	NCGC00345834-07	TAK-715	MAPK14		-118.62	-194.91		-156.765
1	NCGC00092284-07	AHPN	RARG		-160.84	-152.55		-156.695
1169	NCGC00346504-03	Avagacestat	PSN1		-210.85	-101.83		-156.34
146	NCGC00091268-18	Oxytetracycline	Anti-bacterial		-211.11	-101.4		-156.255
2092	NCGC00509990-02	Iberdomide	CRBN		-103.66	-208.48		-156.07
2595	NCGC00856660-01	VT-107	TEAD1		-102.96	-209.16		-156.06
2021	NCGC00507850-01	RO-9021	SYK		-141.22	-170.61		-155.915
806	NCGC00242042-02	GW806742X	MLKL		-205.76	-105.35		-155.555
1930	NCGC00496843-01	Ripasudil	ROCK1		-133.1	-178		-155.55
2390	NCGC00687544-01	BSJ-04-132	CDK4		-146.59	-163.74		-155.165
2584	NCGC00846480-01	Rineterkib	MAPK3		-115.55	-194.64		-155.095
1740	NCGC00370805-01	LY-2365109	SLC6A9		-153.16	-156.26		-154.71
2662	NCGC00384168-05	SAG	SMO		-135.87	-173.29		-154.58
716	NCGC00263186-10	SGI-1776	PIM1		-131.21	-177.84		-154.525
369	NCGC00164385-09	Clomifene	ESR1		-56.05	-252.44		-154.245
2102	NCGC00485486-03	Nastorazepide	CCKBR		-42.95	-265.15		-154.05
480	NCGC00165873-04	PS-1145	IKBKB		-141.81	-166		-153.905
2185	NCGC00687542-01	VU-0467485	CHRM4		-102.9	-204.85		-153.875
169	NCGC00024995-33	Paclitaxel	TUBB		-174.22	-132.68		-153.45
2375	NCGC00510688-02	LGH-447	PIM1		-133.98	-172.85		-153.415
761	NCGC00263143-03	VER-155008	HSPA2		-147.62	-159.01		-153.315
983	NCGC00242497-09	Vismodegib	SMO		-129.21	-177.33		-153.27
1000	NCGC00250381-03	AZ-23	NTRK3		-63.57	-242.91		-153.24
2178	NCGC00689295-01	CC-92480	CRBN		-95.41	-211		-153.205
1686	NCGC00346976-01	Deuterated ML-323	USP2		-89.91	-215.99		-152.95
1052	NCGC00263211-03	JK-184	SMO		-221.25	-84.45		-152.85
876	NCGC00242503-03	Meclinertant	CPA		-177.9	-127.6		-152.75
168	NCGC00090504-13	Isoliquiritigenin	GRIN1		-138.09	-167.27		-152.68
2648	NCGC00381554-04	MK-5108	AURKA		-198.47	-106.79		-152.63
703	NCGC00181796-03	Octreotide	SSTR1		-154.58	-150.6		-152.59
529	NCGC00159418-13	Tegafur	TYMS		-197.34	-107.44		-152.39
2653	NCGC00015981-08	SU-6656	LYN		-109.63	-194.86		-152.245
639	NCGC00182052-18	SRT-1720	SIRT1		-150.78	-153.28		-152.03
1943	NCGC00481572-01	GNE-317	PIK3CA		-109.57	-194.36		-151.965
1674	NCGC00371045-04	AMD-3465	CXCR4		-113.38	-189.95		-151.665
973	NCGC00188865-20	Pazopanib	FLT4		-216.01	-86.8		-151.405
2580	NCGC00871091-01	BI-2545	ENPP2		-132.51	-169.96		-151.235
718	NCGC00247785-15	Metarrestin	NCL		-154.42	-147.67		-151.045
2334	NCGC00689260-02	MZP-54	BRD4		-125.23	-176.82		-151.025
408	NCGC00167801-05	CL-82198	MMP13		-171.33	-130.56		-150.945
758	NCGC00264052-02	Hyodeoxycholic acid	NR3C1		-130.1	-171.61		-150.855
2353	NCGC00600721-01	Numidargistat	ARG1		-1.3	-300.38		-150.84
2721	NCGC00856661-01	YB-0158	CTNNB1		-111.56	-189.8		-150.68
1981	NCGC00486917-01	666-15	CREBBP		-86.41	-214.88		-150.645
1654	NCGC00386723-03	GSK-2256294A	EPHX2		-183.87	-117.03		-150.45
1452	NCGC00378665-02	Ixabepilone	TUBB		-87.31	-213.14		-150.225
2747	NCGC00498437-02	AZD-0156	ATM		-120.43	-179.73		-150.08
1239	NCGC00346947-03	PDPK1 Inhibitor	PDPK1		-195.75	-104.04		-149.895
2165	NCGC00510493-03	Briciclib	EIF4E		-187.23	-112.3		-149.765
1115	NCGC00346661-04	Cephalomannine	TUBB		-180.69	-118.74		-149.715
2396	NCGC00687541-01	BSJ-03-123	CDK6		-161.54	-137.88		-149.71
970	NCGC00263234-01	IDH-001	IDH1		-163.2	-136.06		-149.63
1216	NCGC00346621-06	CCT-128930	AKT1		-150.98	-148.2		-149.59
960	NCGC00263202-10	NVP-BSK805	JAK2		-125.24	-173.72		-149.48
1825	NCGC00475727-02	Savolitinib	MET		-115.29	-183.18		-149.235
1774	NCGC00390402-01	NSC-23925	ABCB1		-171.91	-126.36		-149.135
1287	NCGC00346699-07	TAK-285	EGFR		-119.92	-178.15		-149.035
1445	NCGC00388364-02	Molidustat	EGLN1		-145.38	-152.47		-148.925
701	NCGC00162383-10	Vancomycin	Anti-bacterial		-196.65	-100.79		-148.72
1613	NCGC00379091-02	BIX-02565	RPS6KA3		-131.43	-165.54		-148.485
415	NCGC00182051-13	Tamatinib	SYK		-100.09	-196.84		-148.465
1300	NCGC00345850-02	Bentamapimod	MAPK8		-123.76	-173.14		-148.45
2627	NCGC00091250-20	Reserpine	SLC18A2		-163.23	-133.65		-148.44
310	NCGC00091019-33	Dexamethasone	NR3C1		-187.3	-109.39		-148.345
2115	NCGC00522633-01	Xanthatin	NFKB1		-122.99	-173.49		-148.24
2498	NCGC00687847-02	Versortrexate-IA1	DHFR		-136.2	-160.11		-148.155
448	NCGC00163532-08	Daidzin	ALDH2		-235.85	-60.01		-147.93
375	NCGC00164588-07	Malotilate	YTJP		-154.64	-140.66		-147.65
2742	NCGC00386726-01	IN-1130	ACVR1B		-185.62	-108.67		-147.145
2640	NCGC00346096-13	GSK-429286A	ROCK1		-215.88	-77.98		-146.93
2759	NCGC00166236-02	Oteracil	UMPS		-169.85	-123.62		-146.735
1998	NCGC00498439-01	LY-3177833	CDC7		-58.87	-234.45		-146.66
1834	NCGC00507841-02	Crenigacestat	NOTCH1		-227.05	-66.25		-146.65
1158	NCGC00346725-08	Apalutamide	AR		-165.75	-127.42		-146.585
1812	NCGC00483923-04	AMG-337	MET		-102.92	-190.2		-146.56
2686	NCGC00842083-01	BMS-P5	PADI4		-138.38	-154.57		-146.475
1933	NCGC00499427-02	GSK-481	RIPK1		-69.14	-223.76		-146.45
1552	NCGC00386301-09	BMS-833923	SMO		-124.18	-168.69		-146.435
2098	NCGC00475735-01	Erdafitinib	FGFR3		-4.35	-288.18		-146.265
1717	NCGC00351477-12	UNC-1999	EZH1		-89.27	-203.17		-146.22
1739	NCGC00371153-11	RKI-1447	ROCK1		-215.31	-77.01		-146.16
683	NCGC00164617-12	Adapalene	RARB		-158.91	-133.19		-146.05
1914	NCGC00389632-04	Tipiracil	TYMP		-157.81	-133.66		-145.735
1297	NCGC00345839-12	Baricitinib	JAK1		-145.56	-145.84		-145.7
1229	NCGC00346724-03	Varlitinib	EGFR		-162.63	-128.71		-145.67
8	NCGC00090757-11	Melphalan	H2AX		-167.66	-123.58		-145.62
1267	NCGC00346520-02	Bimatoprost	PTGER1		-176.43	-114.17		-145.3
1844	NCGC00482879-01	Tucatinib	ERBB2		-92.97	-197.58		-145.275
1017	NCGC00241097-15	Tandutinib	PDGFRA		-150.74	-139.72		-145.23
815	NCGC00263116-07	ICG-001	CTNNB1		-58.91	-231.53		-145.22
144	NCGC00017223-06	Ursolic acid	HSD11B1		-138.13	-152.14		-145.135
2095	NCGC00508985-03	Eltanexor	XPO1		-142.69	-147.42		-145.055
1146	NCGC00346939-06	PF-8380	ENPP2		-80.73	-209.34		-145.035
1514	NCGC00370832-03	JNJ-28871063	ERBB4		-132.27	-157.45		-144.86
317	NCGC00016806-15	Mebendazole	TUBB		-171.68	-117.97		-144.825
748	NCGC00248064-07	CP-456773	NLRP3		-94.47	-195.08		-144.775
1507	NCGC00347909-08	A-839977	P2RX7		-103.91	-185.62		-144.765
2740	NCGC00274171-31	Zalunfiban	ITGA2B		-187.75	-101.01		-144.38
821	NCGC00238621-04	Sotrastaurin	PRKCE		-90.37	-198.38		-144.375
1997	NCGC00508865-02	Ezutromid	UTRN		-82.75	-205.94		-144.345
1569	NCGC00387870-05	Uprosertib	AKT1		-97.57	-190.75		-144.16
284	NCGC00016480-11	Kaempferol	STAT6		-183.16	-104.96		-144.06
108	NCGC00015887-07	Ritodrine	ADRB2		-190.37	-97.56		-143.965
2722	NCGC00856662-01	GSK-3685032	DNMT1		-162.92	-124.91		-143.915
286	NCGC00093704-14	Cyclosporine A	PPP3CC		-228.2	-59.46		-143.83
783	NCGC00244252-09	Fedratinib	JAK2		-55.95	-231.01		-143.48
2512	NCGC00884736-01	TM-25659	WWTR1		-217.91	-68.88		-143.395
2172	NCGC00687105-01	MGH-CP1	TEAD1		-57.31	-228.96		-143.135
180	NCGC00015693-32	Mitoxantrone	TOP2A		-172.34	-113.74		-143.04
2176	NCGC00689303-01	AT-007	AKR1B1		-65.21	-220.71		-142.96
2383	NCGC00687528-01	dBRD9	BRD9		-159.35	-126.49		-142.92
253	NCGC00024956-13	PD-153035	EGFR		-191.85	-93.91		-142.88
896	NCGC00262608-09	TG-101209	BRD4		-64.57	-220.94		-142.755
353	NCGC00163431-07	CA-074 Me	CTSB		-221.78	-63.63		-142.705
94	NCGC00016014-23	Tyrphostin B42	STAT3		-201.55	-83.46		-142.505
2363	NCGC00601822-02	Naporafenib	BRAF		-133.26	-151.49		-142.375
1968	NCGC00510354-02	RUSKI-201	HHAT		-113.77	-170.88		-142.325
1350	NCGC00345791-10	ASP-3026	ALK		-93.75	-190.35		-142.05
2514	NCGC00842387-01	MLT-231	MALT1		-103	-180.79		-141.895
1007	NCGC00250392-02	AR-C155858	SLC16A7		-114.04	-169.68		-141.86
518	NCGC00186464-13	Aliskiren	REN		-188.94	-94.7		-141.82
2618	NCGC00165856-18	Orlistat	PNLIP		-100.97	-182.56		-141.765
1937	NCGC00480912-02	GSK-484	PADI4		-158.63	-124.62		-141.625
2263	NCGC00522458-02	AMG-3969	GCK		-100.29	-182.92		-141.605
553	NCGC00161634-29	Artemisinin	Anti-malarial		-135.82	-147.36		-141.59
586	NCGC00179435-15	Ifomide	H2AX		-121.92	-160.34		-141.13
2018	NCGC00509989-02	MK-0557	NPY5R		-77.57	-204.16		-140.865
1460	NCGC00387035-02	SAR-020106	CHEK1		-152.36	-129.07		-140.715
584	NCGC00159459-15	Mycophenolate mofetil	IMPDH2		-128.71	-152.67		-140.69
1308	NCGC00345847-02	JNJ-38158471	RET		-196.61	-84.72		-140.665
422	NCGC00181343-08	Ivabradine	HCN1		-156.77	-124.4		-140.585
998	NCGC00250380-09	AZ-628	BRAF		-151.18	-129.79		-140.485
2511	NCGC00370761-01	MA-2029	MLNR		-140.68	-139.83		-140.255
329	NCGC00015155-17	Bepridil	CACNA1A		-96.74	-183.72		-140.23
479	NCGC00165736-11	Acadesine	PRKAA1		-121.48	-158.97		-140.225
1368	NCGC00345823-03	Akt-I-1,2	AKT1		-208.08	-72.02		-140.05
1573	NCGC00356069-06	GSK1324726A	BRD4		-183.22	-96.62		-139.92
1814	NCGC00506868-03	PF-06273340	NTRK3		-146.02	-133.71		-139.865
2111	NCGC00481564-01	NPS-1034	MET		-140.07	-139.28		-139.675
2671	NCGC00856430-01	MYCi975	MYC		-195.26	-84.03		-139.645
1744	NCGC00370909-07	BX-471	CCR1		-93.24	-186.04		-139.64
2108	NCGC00486944-02	NVS-PAK1-1	PAK1		-188.05	-91.03		-139.54
391	NCGC00166413-12	Argatroban	F2		-247.6	-31.37		-139.485
2085	NCGC00483135-03	CPI-0610	BRD4		-174.91	-104.03		-139.47
1074	NCGC00346501-10	Bleomycin	H2AX		-224.34	-53.88		-139.11
1338	NCGC00345805-01	STX-0119	STAT3		-156.29	-121.27		-138.78
2565	NCGC00846264-01	MI-773	MDM2		-191.12	-86.43		-138.775
898	NCGC00263221-08	Ezatiostat	GSTP1		-176.52	-100.53		-138.525
1497	NCGC00371131-04	NMS-873	VCP		-229.59	-47.34		-138.465
1159	NCGC00346697-06	GW842166X	CNR2		-131.35	-145.48		-138.415
111	NCGC00025100-16	LFM-A13	BTK		-97.65	-179.02		-138.335
874	NCGC00242484-08	WYE-354	MTOR		-68.11	-207.39		-137.75
2720	NCGC00345451-03	A-966492	PARP1		-146.41	-129.04		-137.725
1660	NCGC00387273-03	TA02	MAPK14		-128.8	-146.51		-137.655
499	NCGC00167773-10	TPCA-1	IKBKB		-109.95	-165.23		-137.59
1752	NCGC00372509-02	BMS-4	LIMK2		-144.67	-130.09		-137.38
1442	NCGC00378596-05	Entospletinib	SYK		-180.06	-94.69		-137.375
1252	NCGC00345128-04	TRi-1	TXNRD1		-54.75	-219.72		-137.235
2790	NCGC00408796-01	EMPM	PPP2CA		-134.01	-140.29		-137.15
2034	NCGC00475743-02	Motolimod	TLR8		-85.27	-188.89		-137.08
177	NCGC00015508-24	Hydrochlorothiazide	SLC12A3		-108.87	-165.27		-137.07
1347	NCGC00346628-04	LY-2608204	GCK		-81.07	-192.44		-136.755
2218	NCGC00522303-01	Elagolix	GNRHR		-96.66	-176.29		-136.475
1565	NCGC00378600-01	Glasdegib	SMO		-127.32	-144.96		-136.14
631	NCGC00161641-12	Sinomenine	OPRM1		-91.77	-180.01		-135.89
61	NCGC00015110-18	Aminoglutethimide	CYP19A1		-131.42	-140.09		-135.755
236	NCGC00023673-13	Adenosine	ADORA1		-149.38	-121.7		-135.54
542	NCGC00095055-05	Salinomycin	Anti-bacterial		-81.5	-189.15		-135.325
1710	NCGC00379041-04	NG-25	MAP3K7		-108.92	-161.29		-135.105
1707	NCGC00347944-07	Hg-10-102-01	LRRK2		-34.32	-235.37		-134.845
1154	NCGC00346673-09	Milciclib	CDK1		-92.3	-176.87		-134.585
109	NCGC00090905-20	Busulfan	H2AX		-187.92	-81.06		-134.49
759	NCGC00262945-09	Rivaroxaban	F10		-99.41	-169.36		-134.385
269	NCGC00091544-26	Estradiol	ESR1		-153.91	-114.3		-134.105
1728	NCGC00350264-01	PRP003-062	SUCNR1		-109.99	-157.83		-133.91
1135	NCGC00346935-08	CX-6258	PIM1		-171.74	-95.55		-133.645
1869	NCGC00488452-02	Ipomoeassin F	SEC61A1		-192.13	-75.03		-133.58
2323	NCGC00689099-04	Voclosporin	PPP3CC		-202.28	-64.76		-133.52
1213	NCGC00346647-13	GSK-1838705A	IGF1R		-108.74	-157.38		-133.06
1738	NCGC00370768-07	Tolimidone	LYN		-84.48	-181.61		-133.045
22	NCGC00014670-23	Domperidone	DRD2		-157.55	-107.94		-132.745
847	NCGC00263194-03	SB-216763	GSK3B		-99.21	-166.19		-132.7
325	NCGC00015970-11	Sulindac	ABCC1		-123.98	-141.35		-132.665
2142	NCGC00589046-01	AZD-1390	ATM		6.12	-271.06		-132.47
763	NCGC00249391-10	NVP-BHG712	BRAF		-116.44	-148.32		-132.38
2177	NCGC00689297-01	LY-2922470	FFAR1		-99.35	-165.36		-132.355
531	NCGC00094792-13	Tioguanine	HPRT1		-61.03	-203.61		-132.32
2041	NCGC00390715-05	UNBS-5162	CXCL1		-112.28	-151.75		-132.015
548	NCGC00095135-11	Almotriptan	HTR1B		-114.21	-149.35		-131.78
164	NCGC00025330-10	SB-408124	HCRTR1		-58.7	-204.62		-131.66
2282	NCGC00842092-03	DT-2216	BCL2		-78.47	-184.67		-131.57
62	NCGC00025323-11	Ubenimex	ANPEP		-165.48	-97.34		-131.41
1058	NCGC00346456-04	Macitentan	EDNRA		-151.56	-111.08		-131.32
2354	NCGC00522300-01	Sapacitabine	POLB		-147.87	-114.67		-131.27
1791	NCGC00480774-02	Pexidartinib	CSF1R		-66.73	-195.55		-131.14
1966	NCGC00484808-01	CPI-703	EP300		-83.6	-178.67		-131.135
1486	NCGC00386261-04	XL-888	HSP90AB1		-159.43	-102.66		-131.045
931	NCGC00263185-06	Dacomitinib	EGFR		-168.44	-93.58		-131.01
1725	NCGC00379163-02	Atiprimod	VEGFA		-144.99	-116.85		-130.92
2685	NCGC00189140-10	UNC-0642	EHMT2		-65.58	-196.22		-130.9
1829	NCGC00510317-03	Elbasvir	NS5A		-101.13	-160.59		-130.86
654	NCGC00160529-02	Tizanidine	ADRA2A		-78.28	-183.41		-130.845
460	NCGC00164571-10	Dutasteride	SRD5A1		-175.94	-85.48		-130.71
1511	NCGC00378991-01	Efatutazone	PPARG		12.04	-273.38		-130.67
787	NCGC00250387-05	KU-0060648	PRKDC		-225.61	-35.38		-130.495
2785	NCGC00390264-01	Cilengitide	ITGAV		-148.7	-112.24		-130.47
1184	NCGC00346943-04	GSK-923295	CENPE		-132.99	-127.38		-130.185
1639	NCGC00386417-14	Lorlatinib	ALK		-50.09	-210.27		-130.18
426	NCGC00181765-01	Pranlukast hydrate	CYSLTR1		-195.49	-64.59		-130.04
1429	NCGC00386428-09	LY-2584702	RPS6KB1		-150.33	-109.09		-129.71
246	NCGC00025125-28	Colchicine	TUBB		-111.72	-147.4		-129.56
608	NCGC00164600-08	Artesunate	Anti-malarial		-114.55	-144.55		-129.55
1880	NCGC00508901-01	GLPG-0974	FFAR2		-135.69	-123.27		-129.48
952	NCGC00263193-06	KI-20227	CSF1R		-141.17	-117.5		-129.335
1039	NCGC00261977-05	Nimorazole	CAT		-87.96	-170.44		-129.2
512	NCGC00181304-01	Imexon	RRM1		-138.97	-119.24		-129.105
495	NCGC00167433-04	Rocuronium	CHRNA1		-137.28	-120.85		-129.065
217	NCGC00025220-05	Purvalanol B	CDK1		-187.72	-70.29		-129.005
746	NCGC00263205-14	Motesanib	KDR		-82.55	-175.4		-128.975
1462	NCGC00378895-02	Cebranopadol	OPRL1		-88.69	-169.18		-128.935
526	NCGC00094374-11	Seliciclib	CDK9		-147.52	-110.23		-128.875
60	NCGC00015225-16	Chelerythrine	P2RX7		-157.15	-100.21		-128.68
106	NCGC00091281-11	Daminozide	KDM2A		-103.68	-152.83		-128.255
2373	NCGC00841332-01	MSL-7	ATG4A		-92.93	-163.54		-128.235
2094	NCGC00421860-04	OSMI-2a	OGT		-134.15	-121.81		-127.98
2735	NCGC00687454-02	TRULI (rep #1)	LATS1		-30.44	-225.34		-127.89
570	NCGC00165898-09	SD-208	TGFBR1		-123.46	-132.16		-127.81
2559	NCGC00858208-01	Elamipretide	CAT		-115.4	-139.96		-127.68
588	NCGC00164590-07	Drospirenone	NR3C2		-95.4	-159.74		-127.57
2020	NCGC00509991-01	Pipequaline	GABRA1		-25.03	-230		-127.515
2583	NCGC00871095-01	BI-2852	KRAS		-158.81	-96.21		-127.51
1938	NCGC00480885-04	Obeticholic acid	NR1H4		-152.25	-102.41		-127.33
1531	NCGC00387143-06	UK5099	MPC1		-43.8	-210.78		-127.29
668	NCGC00183862-02	Tolrestat	AKR1B1		-74.31	-179.63		-126.97
1935	NCGC00507847-05	Ozanimod	S1PR5		-82.1	-171.74		-126.92
1079	NCGC00346541-06	XL-765	MTOR		-156.54	-96.89		-126.715
76	NCGC00024901-06	BD-1047	SIGMAR1		-184.9	-68.38		-126.64
1515	NCGC00387145-03	HA-130	ENPP2		-64.59	-188.31		-126.45
868	NCGC00242054-16	SJN-2511	TGFBR1		-128.15	-124.66		-126.405
1235	NCGC00346574-02	Lexibulin	TUBB		-134.78	-117.92		-126.35
1062	NCGC00346730-06	Ambrisentan	EDNRA		-155.53	-97.15		-126.34
2230	NCGC00689304-01	GSK-4027	KAT2A		-104.01	-148.64		-126.325
303	NCGC00521942-01	Milademetan	MDM2		-255.5	3.35		-126.075
73	NCGC00015256-18	Chloroquine	Anti-malarial		-133.82	-118.13		-125.975
936	NCGC00263148-04	Abiraterone	CYP17A1		-114.11	-137.54		-125.825
717	NCGC00263128-03	PD-0220245	CXCR1		-90.21	-160.94		-125.575
2058	NCGC00390552-03	CGM-097	MDM2		-104.53	-146.13		-125.33
583	NCGC00159341-11	Lamivudine	POLB		-82.86	-167.41		-125.135
1044	NCGC00263239-02	FMK	RPS6KA3		-248.82	-1.43		-125.125
1685	NCGC00386321-08	Triapine	RRM1		-158.98	-91.14		-125.06
1813	NCGC00408930-02	NCGC00408930	NFE2L2		-101.08	-148.64		-124.86
132	NCGC00016925-18	Omeprazole	ATP4A		-129.73	-119.87		-124.8
2775	NCGC00886383-01	LC-2	KRAS		-50.47	-198.86		-124.665
1984	NCGC00485875-02	Fluorocyclopentenylcytosine	CDK1		-46.27	-202.93		-124.6
39	NCGC00016229-22	Propylthiouracil	TPO		-121.62	-127.52		-124.57
377	NCGC00185997-10	AS-252424	PIK3CG		-134.55	-114.2		-124.375
2197	NCGC00689106-02	Verdiperstat	MPO		-149.22	-98.87		-124.045
1421	NCGC00371093-06	Marimastat	MMP1		-16.31	-231.63		-123.97
412	NCGC00167803-11	DAPT	PSN1		-126.31	-121.6		-123.955
986	NCGC00271596-13	Exemestane	CYP19A1		-101.17	-146.66		-123.915
1944	NCGC00481082-01	BMS-595	CSNK2A2		-24.64	-223.07		-123.855
112	NCGC00025245-09	Ginkgolide B	PTAFR		-138.63	-108.91		-123.77
1341	NCGC00345492-10	PCI-34051	HDAC8		-171.38	-75.96		-123.67
2573	NCGC00871089-01	BI-4659	TGFBR1		-172.26	-75.06		-123.66
2054	NCGC00498399-02	Aderbasib	ADAM10		-2.69	-244.5		-123.595
2150	NCGC00687563-01	LH-1307	PDCD1		-143.09	-103.51		-123.3
1104	NCGC00346687-08	BX-912	PDPK1		-106.11	-140.48		-123.295
1759	NCGC00378588-01	NCGC00378588	MDM2		-156.57	-90.01		-123.29
1357	NCGC00345816-03	GM-1489	MMP1		-136.94	-109		-122.97
810	NCGC00263210-05	SANT-2	SMO		-161.83	-84.02		-122.925
425	NCGC00179511-14	Racecadotril	MME		-73.4	-172		-122.7
2420	NCGC00689302-01	V-9302	SLC1A5		-197.06	-48.16		-122.61
1637	NCGC00387878-03	GSK-2879552	KDM1A		-178.22	-66.71		-122.465
623	NCGC00181033-02	Taltirelin	TRHR		-150.34	-93.89		-122.115
1343	NCGC00345496-12	Lomeguatrib	MGMT		-100.98	-143.04		-122.01
2118	NCGC00510489-03	BMS-986020	LPAR1		-183.72	-60.13		-121.925
1853	NCGC00510440-02	CPI-4203	KDM5A		-168.26	-75.36		-121.81
1333	NCGC00345173-03	GSK-525768	BRD4		-136.09	-107.06		-121.575
2528	NCGC00846473-01	Orelabrutinib	BTK		-57.39	-185.76		-121.575
653	NCGC00181783-04	Iguratimod	NFKB1		-132.96	-110.07		-121.515
2739	NCGC00168839-02	20-Hydroxyecdysone	MAS1L		-116.77	-126.12		-121.445
95	NCGC00022001-17	Podofilox	KCNK18		-79.7	-162.76		-121.23
969	NCGC00187983-14	Thiazovivin	ROCK1		-203.6	-38.62		-121.11
687	NCGC00161825-10	GSK-3965	NR1H3		-72.63	-169.49		-121.06
388	NCGC00165855-06	Oxamflatin	HDAC1		-227.97	-13.84		-120.905
1986	NCGC00492296-03	Tomivosertib	MKNK2		-86.45	-155.33		-120.89
997	NCGC00238453-14	TAE-684	ALK		-111.58	-129.92		-120.75
722	NCGC00249888-11	Vitamin B12	ACSM1		-125.11	-116.28		-120.695
249	NCGC00081778-06	SID-7969543	NR5A1		-146.91	-94.38		-120.645
886	NCGC00263281-01	GSK-1995010	FASN		-78.4	-162.57		-120.485
2076	NCGC00505020-01	Indimitecan	TOP1		-177.06	-63.74		-120.4
1114	NCGC00346637-04	Odanacatib	CTSK		-115.88	-124.78		-120.33
527	NCGC00183912-12	FR-180204	MAPK3		-100.61	-139.65		-120.13
96	NCGC00015766-18	Oxymetazoline	ADRA1A		-139.58	-100.26		-119.92
649	NCGC00159455-26	Gefitinib	EGFR		-85.65	-154.02		-119.835
1513	NCGC00370784-10	Resiquimod	TLR7		-80.76	-158.64		-119.7
198	NCGC00016258-12	Menadione	FASN		-125.58	-113.59		-119.585
2369	NCGC00651706-01	eIF4A3-IN-2	EIF4A3		-70.55	-168.34		-119.445
133	NCGC00016569-11	Tranexamic acid	PLAT		-143.42	-95.31		-119.365
1129	NCGC00346874-02	PD-134308	CCKBR		-108.72	-129.95		-119.335
4	NCGC00016786-23	Mycophenolic acid	IMPDH2		-156.94	-81.28		-119.11
235	NCGC00017337-21	Capsaicin	ENOX2		-69.24	-168.47		-118.855
2700	NCGC00856421-01	SRS11-92	GPX4		-57.62	-179.93		-118.775
1824	NCGC00509942-02	EOS-200271	IDO1		-92.1	-145.16		-118.63
1518	NCGC00347903-02	Ro-51	P2RX3		-82.79	-154.4		-118.595
1199	NCGC00346571-06	SB-743921	KIF11		-138.62	-98.29		-118.455
1323	NCGC00344481-01	PRP01-012	YES1		-194.9	-41.95		-118.425
535	NCGC00094818-11	Hexestrol	AKR1C1		-3.09	-233.71		-118.4
1656	NCGC00386713-05	WAY-262611	DKK1		-104.43	-132.18		-118.305
42	NCGC00015036-26	Amantadine	DRD3		-135.25	-101.29		-118.27
427	NCGC00179532-05	Lactobionic acid	MMP1		-141.74	-94.47		-118.105
1778	NCGC00476094-02	Dexanabinol	GRIN1		-44.86	-191.35		-118.105
924	NCGC00263606-19	Tubastatin A	HDAC6		-139.6	-96.27		-117.935
141	NCGC00092318-11	NSC-23766	RAC1		-112.57	-123.23		-117.9
2063	NCGC00483924-05	Brigatinib	ALK		-35.89	-199.83		-117.86
744	NCGC00250375-12	Linsitinib	IGF1R		-134.78	-100.15		-117.465
820	NCGC00263166-09	Obatoclax	BCL2		-92.8	-141.88		-117.34
2464	NCGC00521070-02	PF-06282999	MPO		-69.02	-164.94		-116.98
2326	NCGC00689261-02	BETd-246	BRD2		-169.89	-64.03		-116.96
1540	NCGC00378630-01	BMS-690514	KDR		-137.42	-96.33		-116.875
1845	NCGC00485261-02	Methylstat	KDM4E		-76.06	-157.44		-116.75
445	NCGC00187911-15	PLX-4720	BRAF		-139.77	-93.51		-116.64
1729	NCGC00356417-07	LLY-507	SMYD2		-56.63	-176.57		-116.6
1653	NCGC00387769-03	Gardiquimod	TLR7		-93.15	-139.95		-116.55
2246	NCGC00689388-02	AZD-2423	CCR2		-105.9	-127.15		-116.525
825	NCGC00263159-07	OSI-930	KDR		60.93	-293.82		-116.445
925	NCGC00263171-10	Serdemetan	MDM2		-84.96	-147.78		-116.37
1101	NCGC00346631-03	Orteronel	CYP17A1		-36.1	-195.84		-115.97
372	NCGC00165721-15	A-83-01	TGFBR1		-156.48	-75.38		-115.93
552	NCGC00095150-17	Telmisartan	AGTR1		-121.85	-109.96		-115.905
1951	NCGC00510232-03	LXS-196	PRKCA		-54.77	-177.04		-115.905
2105	NCGC00479074-02	Acalabrutinib	BTK		-105.88	-125.87		-115.875
2182	NCGC00602102-01	USP25/28 inhibitor AZ1	USP25		-105.91	-125.66		-115.785
28	NCGC00014891-12	RG-108	DNMT1		-63.76	-167.37		-115.565
216	NCGC00025207-17	HA14-1	BCL2		-56.31	-174.81		-115.56
1528	NCGC00387244-04	NIBR-189	GPR183		-67.35	-163.55		-115.45
1683	NCGC00347279-03	AIM-100	TNK2		-85.76	-144.23		-114.995
727	NCGC00229735-06	KU-60019	ATM		-183.41	-46.51		-114.96
404	NCGC00167793-02	PD-198306	MAPK3		-72.39	-157.41		-114.9
2367	NCGC00651704-01	GCN2iB	GCN2		-150.73	-78.98		-114.855
255	NCGC00025000-27	Ketoconazole	Anti-fungal		-207.99	-21.71		-114.85
215	NCGC00016643-12	Trioxsalen	H2AX		-142.56	-86.99		-114.775
1152	NCGC00345803-06	AVN-944	IMPDH2		-105.31	-123.88		-114.595
1789	NCGC00390633-01	Evofosfamide	H2AX		-100.73	-127.93		-114.33
339	NCGC00015443-17	Flecainide	SCN5A		-105.79	-122.58		-114.185
1164	NCGC00346493-05	AT-9283	AURKB		-120.31	-107.92		-114.115
2349	NCGC00689100-01	Tapotoclax	MCL1		-63.35	-164.18		-113.765
1183	NCGC00346553-06	BS-181	CDK7		-123.21	-103.97		-113.59
550	NCGC00163128-24	Pioglitazone	PPARG		-61.54	-165.63		-113.585
1404	NCGC00346435-05	Niraparib	PARP1		-181.8	-45.2		-113.5
1831	NCGC00475765-01	Compound 36	XIAP		-105.21	-121.58		-113.395
1534	NCGC00387875-05	Voxtalisib	MTOR		-51.26	-175.5		-113.38
1760	NCGC00386518-04	Cannabidiol	CNR1		-55.51	-171.24		-113.375
2038	NCGC00507856-02	PD-1/PD-L1 Inhibitor 1	PDCD1		-63.9	-162.33		-113.115
1595	NCGC00378636-02	BAY-87-2243	HIF1A		-143.3	-82.77		-113.035
1765	NCGC00510079-01	ML-67-33	KCNK2		-100.99	-124.34		-112.665
1878	NCGC00496840-02	BI-7273	BRD7		-50.64	-174.65		-112.645
2138	NCGC00689985-02	BI-3812	BCL6		-20.73	-204.49		-112.61
57	NCGC00015082-12	Pimagedine	NOS2		-115.41	-109.74		-112.575
692	NCGC00163107-01	CITCO	NR1I3		-129.07	-95.77		-112.42
994	NCGC00263139-04	Rolofylline	ADORA1		-110.07	-114.7		-112.385
357	NCGC00162399-09	KN-93	CAMKK2		-186.91	-37.77		-112.34
1420	NCGC00370891-02	C-021	CCR4		-31.63	-192.9		-112.265
2139	NCGC00687529-01	dTRIM 24	TRIM24		-59.78	-164.63		-112.205
2594	NCGC00846474-01	Fluzoparib	PARP2		-97.46	-126.85		-112.155
1106	NCGC00346942-03	WHI-P97	EGFR		-50.38	-173.33		-111.855
1706	NCGC00378859-03	CHIR-090	IPXC		-81.67	-141.98		-111.825
939	NCGC00274067-07	Eltrombopag olamine	MPL		-138.26	-85.1		-111.68
2463	NCGC00842086-01	PROTAC AR Degrader-4	AR		-62.35	-160.89		-111.62
2394	NCGC00687534-01	JTP-103237	MGAT2		-184.97	-38.08		-111.525
2654	NCGC00021920-07	Fludarabine	POLA1		-105.74	-117.1		-111.42
1096	NCGC00345024-01	GSK3 Inhibitor	GSK3B		-180.69	-41.87		-111.28
741	NCGC00263092-07	Apratastat	ADAM17		147.94	-370.05		-111.055
1003	NCGC00250391-03	AZD-7545	PDK2		-109.49	-112.37		-110.93
2209	NCGC00689122-01	AZD-5991	MCL1		-134.07	-87.15		-110.61
2264	NCGC00510683-01	PF-04937319	GCK		-49.01	-172.12		-110.565
814	NCGC00263136-13	Pracinostat	HDAC2		-127.98	-93.06		-110.52
934	NCGC00263161-16	PF-04217903 (rep #1)	MET		-111.41	-109.57		-110.49
2714	NCGC00162398-15	KN-62	P2RX7		-58.34	-162.63		-110.485
951	NCGC00242458-03	Selisistat	SIRT2		-129.02	-91.65		-110.335
2006	NCGC00507860-02	PLX-7904	BRAF		-192.98	-27.23		-110.105
1804	NCGC00390699-07	R-1530	FLT4		-52.81	-167.34		-110.075
971	NCGC00188429-02	Acitazanolast	IL4		-98.31	-121.69		-110
2022	NCGC00509994-01	Vadadustat	EGLN1		-67.39	-151.72		-109.555
1305	NCGC00346534-04	MC-1568	HDAC2		-131.93	-87.12		-109.525
1479	NCGC00386432-05	BLZ-945	CSF1R		-128.09	-90.56		-109.325
446	NCGC00181000-09	Suplatast	IL4		-129.62	-88.95		-109.285
2244	NCGC00522465-01	GNF-6231	PORCN		-83.18	-135.07		-109.125
2458	NCGC00510909-01	Acolbifene	ESR1		-29.27	-188.41		-108.84
1897	NCGC00510481-02	GSK-682753A	GPR183		-102.8	-114.65		-108.725
1510	NCGC00387472-02	R-268712	TGFBR1		-64.76	-152.59		-108.675
918	NCGC00263115-08	Ibutamoren	GH1		-84.51	-132.17		-108.34
1599	NCGC00378734-05	Barasertib prodrug	AURKB		-53.9	-162.61		-108.255
220	NCGC00016978-12	Repaglinide	INS		-87.53	-128.55		-108.04
1867	NCGC00487336-01	LDN-91946	UCHL1		-95.34	-120.55		-107.945
1248	NCGC00346894-01	Valspodar	ABCB1		-109.72	-106.12		-107.92
1757	NCGC00378579-04	LCL-161	XIAP		-49.4	-166.17		-107.785
1286	NCGC00344549-03	Oxandrolone	AR		-92.23	-123.2		-107.715
40	NCGC00025018-22	Yohimbine	ADRA2A		-90.51	-124.79		-107.65
2249	NCGC00510509-02	Vesnarinone	VCP		-70.23	-144.79		-107.51
288	NCGC00017159-30	Curcumin	CCND1		-102.36	-112.47		-107.415
599	NCGC00164613-06	Epalrestat	AKR1B1		-94.93	-119.41		-107.17
1649	NCGC00386735-02	AZD-8797	CX3CR1		-83.15	-130.66		-106.905
2009	NCGC00509915-02	GSK-6853	BRPF1		-97.76	-115.92		-106.84
2614	NCGC00386148-04	HMN-214	PLK1		-139.9	-73.74		-106.82
321	NCGC00024246-38	Daunorubicin	TOP2A		-85.56	-127.99		-106.775
1542	NCGC00347952-05	NSC-319726	TP53		27.68	-241.05		-106.685
2566	NCGC00387477-02	ASP-2535	SLC6A9		-108.77	-104.32		-106.545
1579	NCGC00357427-04	Pyridostatin	H2AX		-49.98	-163.06		-106.52
2214	NCGC00689242-01	GB-110	F2RL1		-71.35	-141.65		-106.5
536	NCGC00167525-09	Tazarotene	RARG		-162.01	-50.98		-106.495
2643	NCGC00381564-04	Pacritinib	JAK2		-131.14	-81.55		-106.345
219	NCGC00016526-12	Berberine	PRKAA1		-116.94	-95.11		-106.025
478	NCGC00165902-14	SU-11274	MET		-154.58	-57.4		-105.99
1480	NCGC00386210-05	Golvatinib	KDR		-164.94	-47.01		-105.975
1123	NCGC00346805-01	XRP-44X	TUBB		-138.32	-73.46		-105.89
1020	NCGC00250401-16	Flavopiridol	CDK1		-45.26	-166		-105.63
433	NCGC00183001-07	Tolvaptan	AVPR2		-114.31	-96.88		-105.595
2474	NCGC00846479-01	Enpatoran	TLR7		-88.93	-122.16		-105.545
2658	NCGC00386373-02	Fostamatinib	SYK		-104.04	-106.62		-105.33
319	NCGC00015096-31	Amiodarone	KCNH2		-182.77	-27.86		-105.315
1283	NCGC00346936-10	GNF-5837	NTRK3		-102.39	-108.18		-105.285
1373	NCGC00346615-05	TAME	EBE3A		-139.51	-70.9		-105.205
143	NCGC00016831-13	Buflomedil	YTJP		-104.93	-105.38		-105.155
675	NCGC00181111-08	Tamibarotene	RARA		-170.74	-39.32		-105.03
1722	NCGC00347949-15	KY-02111	CTNNB1		-67.09	-142.84		-104.965
1758	NCGC00373041-05	Favipiravir	Anti-viral		-59.27	-150.48		-104.875
1352	NCGC00346614-06	PIK-294	PIK3CA		-77.54	-132.11		-104.825
1590	NCGC00386312-06	CNX-774	BTK		-55.73	-153.45		-104.59
2454	NCGC00510691-02	3-BDO	ATG4A		-94.2	-114.67		-104.435
1800	NCGC00390695-01	EMD-638683	SGK1		-109.67	-98.74		-104.205
2070	NCGC00510078-02	SR-3029	CDK6		-80.69	-127.62		-104.155
2478	NCGC00884721-01	Donafenib	FLT4		-94.89	-113.3		-104.095
82	NCGC00015680-28	Melatonin	NOS2		-71.17	-136.59		-103.88
1567	NCGC00351479-08	(R)-PFI-2	SETD7		-64.77	-142.87		-103.82
63	NCGC00015144-05	O6-Benzylguanine	MGMT		-125.48	-81.85		-103.665
1630	NCGC00386429-06	PI-3065	PIK3CA		-130.17	-77.16		-103.665
1094	NCGC00346692-07	Fimepinostat	PIK3CB		-113.97	-93.05		-103.51
2799	NCGC00346580-02	Vinflunine	TUBB		-114.59	-92.32		-103.455
705	NCGC00263232-03	GLS-968	GLS		-113.1	-93.67		-103.385
1881	NCGC00507890-01	MX-69	MDM2		-123.74	-82.71		-103.225
1306	NCGC00346950-02	NU-6102	CDK1		-172.91	-33.53		-103.22
1422	NCGC00370925-01	PF-4800567	CSNK1E		6.13	-212.28		-103.075
1755	NCGC00384197-03	BAZ2-ICR	BAZ2B		-76.9	-129		-102.95
320	NCGC00016371-06	Diclofenamide	CA2		-98.29	-107.25		-102.77
1065	NCGC00346717-09	Alpelisib	PIK3CA		-183.96	-21.49		-102.725
59	NCGC00015100-21	Altretamine	H2AX		-99.61	-105.41		-102.51
1073	NCGC00346494-08	E-7010	TUBB		-130.58	-74.25		-102.415
2351	NCGC00689266-02	S-64315	MCL1		-91.07	-113.51		-102.29
530	NCGC00164626-06	Tiagabine	SLC6A1		-58.58	-145.55		-102.065
2439	NCGC00842097-01	KMH-233	SLC7A5		-49.2	-154.84		-102.02
849	NCGC00242499-02	Pim 1 Inhibitor 2	PIM1		-75.81	-127.97		-101.89
979	NCGC00241101-07	Neratinib	EGFR		-137.64	-65.84		-101.74
547	NCGC00159330-09	Doxofylline	ADORA1		-144.28	-58.94		-101.61
1455	NCGC00379003-08	WEHI-539	BCL2L1		18.91	-221.99		-101.54
2477	NCGC00479254-03	ALDH1A1-IN-2	ALDH1A1		-62.6	-140.25		-101.425
153	NCGC00017363-30	Cycloheximide	RPLPO		-134.63	-68.11		-101.37
358	NCGC00163492-05	Cerulenin	FASN		-113.78	-88.73		-101.255
2791	NCGC00509947-02	Roblitinib	FGFR4		-93.64	-108.37		-101.005
1927	NCGC00508855-02	Danirixin	CXCR2		-68.2	-133.73		-100.965
1201	NCGC00346703-09	Torcetrapib	CETP		-161.95	-39.94		-100.945
227	NCGC00017254-18	Cyanein	GBF1		-156.05	-45.66		-100.855
75	NCGC00032387-15	TG-003	CLK4		-118.64	-82.86		-100.75
92	NCGC00015725-25	Nimesulide	PTGS2		-105.64	-95.74		-100.69
2732	NCGC00388189-01	SBFI-26	FABP7		-147.95	-53.01		-100.48
2225	NCGC00842090-01	MG-277	MDM2		-121.11	-79.76		-100.435
2476	NCGC00884720-01	EZM-0414	SETD2		-113.14	-87.7		-100.42
2208	NCGC00689247-01	SGC-iMLLT	MLLT1		-104.15	-96.4		-100.275
2359	NCGC00601810-01	MK-3903	PRKAA1		-67.32	-132.43		-99.875
1299	NCGC00345855-12	Filgotinib	JAK1		-138.05	-61.63		-99.84
2708	NCGC00846193-01	Nirmatrelvir	3CLPRO		-91.73	-107.9		-99.815
1520	NCGC00347904-03	AZ-11645373	P2RX7		-76.78	-122.63		-99.705
1585	NCGC00378431-06	BQU-57	RALA		-4.42	-194.93		-99.675
1670	NCGC00347065-04	KUC107887N	VCP		-60.75	-138.24		-99.495
1807	NCGC00510199-02	Bimiralisib	PIK3CA		-76.55	-122.37		-99.46
888	NCGC00253909-02	PRT-060318	SYK		-94.86	-103.39		-99.125
1240	NCGC00346842-03	Indoximod	IDO1		-118.98	-78.95		-98.965
862	NCGC00242501-03	ITX3	TRIO		-86.82	-110.95		-98.885
2433	NCGC00689275-01	GSK-2643943A	USP20		-83.22	-114.53		-98.875
285	NCGC00015897-17	Ranolazine	SCN5A		-167.31	-30.42		-98.865
2543	NCGC00856829-01	DRI-C21045	CD40		-121.59	-76.04		-98.815
674	NCGC00161923-12	Picropodophyllin	IGF1R		-133.88	-63.73		-98.805
483	NCGC00165966-09	Vinorelbine	TUBB		-108.82	-88.55		-98.685
903	NCGC00262932-03	Oxyphenisatin	ATG4A		-131.49	-65.53		-98.51
732	NCGC00263223-03	CAY-10626	PIK3CA		-29.96	-167		-98.48
2443	NCGC00510490-03	MK-1064	HCRTR2		-66.18	-130.67		-98.425
2014	NCGC00510266-01	M2698	AKT1		-131.27	-64.72		-97.995
292	NCGC00013822-10	NSC-75503	SHH		-150.28	-45.7		-97.99
2406	NCGC00687532-01	CHDI-390576	HDAC4		-88.21	-107		-97.605
1620	NCGC00386224-03	Icotinib	EGFR		-119.43	-75.7		-97.565
935	NCGC00263161-16	PF-04217903 (rep #2)	MET		-77.43	-117.6		-97.515
1684	NCGC00378390-01	Compound 2	LIMK2		-71.86	-123.01		-97.435
2278	NCGC00842080-01	SAR-439859	ESR1		-14.82	-179.85		-97.335
1638	NCGC00386327-01	MPI-0479605	TTK		-13.15	-181.48		-97.315
1374	NCGC00346930-01	Picoplatin	H2AX		-179.73	-14.89		-97.31
282	NCGC00015121-23	Phenoxybenzamine	ADRA1A		-122.03	-72.36		-97.195
1494	NCGC00387089-01	YM-511	CYP19A1		-8.01	-186.33		-97.17
1508	NCGC00347303-02	Englerin A	TRPC5		-63.48	-130.83		-97.155
2043	NCGC00390649-03	BAY-65-1942	IKBKB		-161.44	-32.37		-96.905
2530	NCGC00390536-03	Aldoxorubicin	TOP2A		-154.34	-38.99		-96.665
1238	NCGC00346944-01	Y-39983	ROCK1		-108.9	-84.15		-96.525
1682	NCGC00384249-01	CXC-195	NOX1		-79.96	-112.72		-96.34
154	NCGC00022304-16	N-Acetyl-L-cysteine	NFKB1		-143.47	-49.06		-96.265
1215	NCGC00346646-03	CP-91149	PYGL		-71.42	-120.92		-96.17
1793	NCGC00390643-05	Prexasertib	CHEK1		-114.71	-77.54		-96.125
2162	NCGC00689273-01	M-3258	PSMB8		-17.7	-174.24		-95.97
2733	NCGC00842998-01	Etavopivat	PKM		-114.17	-77.67		-95.92
2494	NCGC00878596-01	T-6167923	MYD88		-17.98	-173.77		-95.875
1883	NCGC00508824-02	Ralaniten	AR		-71.44	-119.93		-95.685
2701	NCGC00856422-01	CTPI-2	SLC25A1		-82.55	-108.72		-95.635
2374	NCGC00689267-01	GSK-1702934A	TRPC6		-26.61	-164.55		-95.58
652	NCGC00167811-16	GW-9508	FFAR1		-125.7	-65.29		-95.495
779	NCGC00263598-08	Tucidinostat	HDAC11		-158.12	-32.49		-95.305
77	NCGC00015300-13	Vanoxeamine	SLC6A3		-249.37	58.9		-95.235
165	NCGC00024717-08	L-NAME	NOS1		-88.47	-101.7		-95.085
561	NCGC00095986-07	10-hydroxycamptothecin	TOP1		-118.96	-71.18		-95.07
81	NCGC00025078-02	CY 208-243	DRD1		-125.81	-64.3		-95.055
1512	NCGC00387801-06	Navtemadlin	MDM2		-136.39	-53.71		-95.05
2635	NCGC00842105-01	Hinokiflavone	MMP9		-30.55	-159.01		-94.78
2499	NCGC00843007-02	PY-60	YAP1		-82.85	-106.66		-94.755
902	NCGC00263086-04	BI-D1870	RPS6KA1		-75.91	-112.8		-94.355
1763	NCGC00390545-03	Valrubicin	TOP2A		-92.26	-96.39		-94.325
1525	NCGC00384193-05	SCH-51344	H2AX		0.38	-188.79		-94.205
897	NCGC00263117-10	Panobinostat	HDAC1		-49.15	-139.02		-94.085
2039	NCGC00390270-01	Amrubicin	TOP2A		-49.24	-138.71		-93.975
442	NCGC00185916-05	DASA-58	PKM		-87.61	-100.16		-93.885
2743	NCGC00510494-01	RRx-001	NOS1		-187.1	-0.62		-93.86
2719	NCGC00856659-01	GSK-2245035	TLR7		-23.03	-164.51		-93.77
2598	NCGC00842475-01	MK-8719	OGA		-83.93	-103.59		-93.76
1690	NCGC00378853-02	Atrasentan	EDNRA		-109.35	-77.86		-93.605
251	NCGC00092329-10	Eliprodil	GRIN1		-74.96	-111.74		-93.35
987	NCGC00242489-03	LG-100268	RXRA		-86.92	-99.54		-93.23
782	NCGC00250386-09	BX-795	ULK1		-81.82	-104.08		-92.95
551	NCGC00095089-19	Fluconazole	Anti-fungal		-112.74	-73.04		-92.89
176	NCGC00091861-15	Dacarbazine	H2AX		-64.6	-120.83		-92.715
1043	NCGC00263198-08	Lenvatinib	RET		-176.86	-8.39		-92.625
1307	NCGC00346826-02	HPI-1	SMO		-159.94	-25.29		-92.615
1936	NCGC00499575-01	HDACi-02	HDAC1		-35.05	-149.98		-92.515
2738	NCGC00685928-03	Versortrexate	DHFR		-35.1	-149.72		-92.41
238	NCGC00024257-18	Phenylephrine	ADRA1A		-129.68	-55.03		-92.355
2294	NCGC00532294-01	Martinostat	HDAC1		-113.75	-70.86		-92.305
360	NCGC00168085-21	Vorinostat	HDAC1		-181.98	-2.06		-92.02
2195	NCGC00689307-01	Atabecestat	APP		-56.18	-127.04		-91.61
1658	NCGC00386776-01	AGN-194204	RXRA		-129.93	-53.29		-91.61
1147	NCGC00346486-04	Abexinostat	HDAC1		-110.08	-73.1		-91.59
202	NCGC00016285-13	Sulfanilamide	CA1		-86.81	-95.91		-91.36
2137	NCGC00510504-01	TD-139	LGALS3		-24.45	-158.26		-91.355
1830	NCGC00475734-01	Patidegib	SMO		-113.99	-68.7		-91.345
1485	NCGC00386593-02	Orvepitant	TACR1		-148.66	-33.61		-91.135
343	NCGC00015451-16	Flupirtine	GRIN1		-84.13	-97.8		-90.965
131	NCGC00016543-16	Phenformin	ATP5F1A		-79.74	-102.17		-90.955
955	NCGC00242498-12	D-4476	CSNK1E		-61.37	-120.4		-90.885
88	NCGC00015718-22	Naftopidil	ADRA1D		-9.1	-172.07		-90.585
48	NCGC00015264-21	Clomipramine	SLC6A4		-96.89	-84.15		-90.52
342	NCGC00015598-13	beta-Lapachone	TDO2		-92.24	-88.78		-90.51
1643	NCGC00386427-02	Poziotinib	ERBB4		-102.94	-78.05		-90.495
26	NCGC00014873-06	HLI-373989	MDM2		-91.51	-89.23		-90.37
1495	NCGC00347068-05	KUC103669N	RAB7A		-40.33	-140.22		-90.275
587	NCGC00159422-09	Tiopronin	MPO		-39.99	-139.83		-89.91
1865	NCGC00487085-03	CFI-400945	PLK4		-94.9	-84.92		-89.91
1030	NCGC00250408-04	Omipalisib	PIK3CB		12.97	-192.56		-89.795
355	NCGC00162249-04	MK-886	ALOX5AP		-85.8	-93.46		-89.63
1910	NCGC00507855-02	SGI-7079	AXL		-92.45	-86.79		-89.62
1753	NCGC00378933-02	Pradigastat	DGAT1		-48.95	-130.27		-89.61
2276	NCGC00841745-01	ODM-203	KDR		-90.12	-88.95		-89.535
440	NCGC00163489-03	Shikonin	TNF		-46.58	-132.4		-89.49
2321	NCGC00687564-01	ST-045849	OGT		-43.28	-135.25		-89.265
72	NCGC00015444-15	Fenoldopam	DRD1		-116.97	-61.08		-89.025
1092	NCGC00346681-10	NVP-BGT226	PIK3CA		-103.93	-74.01		-88.97
2371	NCGC00689082-03	Risdiplam	SMN2		-61.96	-115.95		-88.955
1148	NCGC00346946-03	CDK9 Inhibitor	CDK9		-44.26	-133.52		-88.89
93	NCGC00025212-09	Cantharidin	PPP2CA		-104.46	-72.72		-88.59
972	NCGC00263237-08	JZL-184	MGLL		-64.04	-112.92		-88.48
1438	NCGC00378564-01	Ro-28-1675	GCK		-93.93	-82.91		-88.42
1134	NCGC00346714-09	Ipatasertib	AKT1		-76.6	-100.19		-88.395
364	NCGC00163540-06	Hesperetin	TRPM3		-79.88	-96.62		-88.25
2587	NCGC00600330-02	BI-1347	CDK8		410.78	-587.03		-88.125
1448	NCGC00387826-02	Deltarasin	PDE6D		-128.09	-47.78		-87.935
1264	NCGC00345881-03	Conivaptan	AVPR2		-121.91	-53.87		-87.89
2395	NCGC00687524-01	MZ-1	BRD4		-73.13	-102.51		-87.82
2404	NCGC00689071-02	Branebrutinib	BTK		-87.2	-88.18		-87.69
1127	NCGC00346824-01	3-Bromopyruvate	HK2		-69.59	-105.67		-87.63
1841	NCGC00481653-01	AMG-319	PIK3CD		-130.58	-44.5		-87.54
1651	NCGC00387725-07	A-1210477	MCL1		-83.89	-91.17		-87.53
1601	NCGC00378780-01	MRT-67307	ULK1		-35.15	-139.01		-87.08
1369	NCGC00346441-02	Opaganib	SPHK2		-168.04	-5.96		-87
713	NCGC00246835-02	Porfiromycin	H2AX		-110.87	-62.97		-86.92
1453	NCGC00378713-02	Nirogacestat	PSN1		-58.75	-114.39		-86.57
1987	NCGC00505919-04	S63845	MCL1		-119.9	-52.92		-86.41
2141	NCGC00689265-01	Nidufexor	NR1H4		-33.25	-139.51		-86.38
1241	NCGC00346951-03	Fascaplysin	CDK4		-32.42	-139.91		-86.165
2048	NCGC00481596-01	PLX-647	KIT		-110.87	-61.12		-85.995
1163	NCGC00346721-06	GW-791343	P2RX7		-93.14	-78.75		-85.945
1449	NCGC00386704-03	Mitapivat	PKM		-107.12	-64.69		-85.905
411	NCGC00167746-08	PNU-120596	CHRNA7		-77.81	-93.98		-85.895
2631	NCGC00386195-05	Scopine	YTJP		-57	-114.31		-85.655
1977	NCGC00485933-02	TAK-593	KDR		-113.8	-57.36		-85.58
1875	NCGC00509939-02	IPI-549	PIK3CG		-136.2	-34.9		-85.55
19	NCGC00093828-13	PD-169316	MAPK14		21.78	-192.87		-85.545
1776	NCGC00390542-02	Auristatin E	TUBB		-86.12	-84.78		-85.45
656	NCGC00160396-05	Pravadoline	CNR1		-53.47	-117.02		-85.245
2059	NCGC00481108-03	BI-9564	BRD9		-68.92	-101.32		-85.12
1604	NCGC00378826-01	RG7112	MDM2		-44.87	-125.08		-84.975
1443	NCGC00384204-05	SGC-707	PRMT3		-129.54	-40.09		-84.815
2510	NCGC00480860-02	PS-210	PDK1		-41.43	-127.81		-84.62
1557	NCGC00351603-11	Ceritinib	ALK		-46.48	-122.48		-84.48
1405	NCGC00346620-09	GSK-256066	PDE4A		-176.82	8.17		-84.325
2619	NCGC00871493-01	BMS-986126	IRAK4		-62.43	-105.98		-84.205
481	NCGC00165889-12	SB-505124	TGFBR1		-84.63	-83.7		-84.165
2198	NCGC00841744-01	NDI-091143	ACLY		-60.27	-108.05		-84.16
1456	NCGC00378694-02	USP7/USP47 inhibitor	USP7		-8.66	-159.55		-84.105
2123	NCGC00532324-01	VX-984	PRKDC		-40.88	-127.21		-84.045
267	NCGC00091533-15	Ethinylestradiol	ESR1		-130.85	-36.59		-83.72
1945	NCGC00496836-01	Onatasertib	MTOR		-105.64	-61.76		-83.7
1179	NCGC00346551-07	Pomalidomide	CRBN		-70.43	-96.85		-83.64
1228	NCGC00346675-04	AT-406	XIAP		-62.52	-104.68		-83.6
863	NCGC00271415-04	Rifaximin	Anti-bacterial		-46.9	-120.27		-83.585
2437	NCGC00841291-01	I-BET-469	BRD2		-144.64	-22.52		-83.58
1086	NCGC00346531-08	Oligomycin A	ATP5F1A		-77.84	-89.3		-83.57
2103	NCGC00510442-04	Abametapir	MMP9		-34.85	-131.9		-83.375
2480	NCGC00884722-01	SJFδ	MAPK13		-160.86	-4.86		-82.86
2216	NCGC00689268-01	PROTAC ERα Degrader-2	ESR1		-99.51	-66.12		-82.815
287	NCGC00093354-18	Niacinamide	PARP1		-151.88	-13.67		-82.775
833	NCGC00263233-01	IPFK2	PFKFB2		-119.87	-45.67		-82.77
1069	NCGC00346487-03	Quisinostat	HDAC1		-90.27	-75.27		-82.77
2705	NCGC00843623-02	Tolebrutinib	BTK		-110.07	-54.98		-82.525
387	NCGC00165770-06	Cardiogenol	KLF4		-79.7	-85.29		-82.495
469	NCGC00181754-06	Deferasirox	CAT		-65.52	-99.04		-82.28
2469	NCGC00871595-01	RP-3500	ATR		-31.18	-132.77		-81.975
1843	NCGC00480876-03	T-00127-HEV1	PI4KB		-27.59	-136.03		-81.81
2408	NCGC00689080-01	Tropifexor	NR1H4		-38.3	-125.1		-81.7
1792	NCGC00509886-04	BMS-214662	FNTA		-77.66	-85.62		-81.64
1423	NCGC00371125-13	AR-A014418	GSK3B		-101.16	-61.88		-81.52
477	NCGC00178377-09	Amygdalin	CASP3		-75.13	-87.63		-81.38
958	NCGC00242492-08	BIBR-1532	TERT		-90.39	-71.96		-81.175
1458	NCGC00378723-01	CTS-1027	MMP12		-137.53	-24.75		-81.14
1900	NCGC00509993-02	Ibiglustat	UGCG		-100.93	-61.33		-81.13
2644	NCGC00871594-01	EW-7195	TGFBR1		-90.01	-72.15		-81.08
407	NCGC00167441-08	Pramipexole	DRD3		-70.63	-91.34		-80.985
1592	NCGC00378973-04	Pilaralisib	PIK3CA		-110.53	-51.44		-80.985
2637	NCGC00386151-01	Tie-2 kinase Inhibitor	TEK		-120.97	-40.9		-80.935
917	NCGC00263575-09	Ezetimibe	NPC1L1		-147.87	-13.8		-80.835
2184	NCGC00511380-02	JNJ-42153605	GRIA2		-154.69	-6.64		-80.665
1319	NCGC00346499-04	Ostarine	AR		-63.89	-97.43		-80.66
212	NCGC00016797-13	Amoxicillin	Anti-bacterial		-72.54	-88.65		-80.595
2024	NCGC00510096-01	DAA-1106	TSPO		-78.91	-82.11		-80.51
2427	NCGC00689281-01	GNE-6776	USP7		-113.45	-47.22		-80.335
2330	NCGC00689259-02	MZP-55	BRD4		-122.38	-38.19		-80.285
237	NCGC00017352-37	Resveratrol	NFKB1		-122.23	-37.98		-80.105
2234	NCGC00689308-01	RU-320521	CGAS		-84.53	-75.5		-80.015
27	NCGC00013917-04	NSC-87877	PTPN11		-120.52	-39.07		-79.795
2535	NCGC00856732-01	Vodobatinib	ABL1		-162.31	2.93		-79.69
1587	NCGC00386948-02	AMG-837	FFAR1		-126.13	-33.04		-79.585
179	NCGC00015578-17	Ketoprofen	PTGS1		-106	-53.09		-79.545
378	NCGC00166125-06	Meglumine	GLUT1		-119.33	-39.68		-79.505
1380	NCGC00346825-01	10074-G5	MYC		-113.38	-45.39		-79.385
1447	NCGC00378789-01	Etomoxir	CPT1A		-114.22	-44.35		-79.285
1546	NCGC00347956-02	SR-9011	NR1D2		-63.76	-94.33		-79.045
2010	NCGC00507865-03	Tirabrutinib	BTK		-157.35	-0.6		-78.975
666	NCGC00160515-05	Acarbose	GAA		-158.67	0.76		-78.955
2187	NCGC00687785-02	TVB-3664	FASN		-41.43	-116.36		-78.895
1566	NCGC00379339-01	Brincidofovir	Anti-viral		-15.4	-141.57		-78.485
2557	NCGC00378227-30	RR-Hydroxynorketamine	GRIN1		-65.39	-91.27		-78.33
2465	NCGC00842091-01	MT-802	BTK		33.68	-190.19		-78.255
1246	NCGC00346573-03	Sapitinib	EGFR		-73.54	-82.5		-78.02
2772	NCGC00185910-01	S-Ketamine	GRIN1		-43.11	-112.93		-78.02
929	NCGC00263135-02	Piraxostat	XDH		-18.91	-136.44		-77.675
2110	NCGC00486904-02	MRT-68601	MARK3		-62.87	-91.71		-77.29
861	NCGC00263216-06	Torin-2	MTOR		32.92	-187.42		-77.25
2684	NCGC00856378-02	STD1T	USP2		-74.52	-79.89		-77.205
1167	NCGC00346663-06	Geniposidic acid	CAT		-58.88	-95.46		-77.17
252	NCGC00091823-10	Chrysophanol	KDR		-78.03	-76.05		-77.04
738	NCGC00247878-09	NVP-AUY922	HSP90AB1		-44.54	-109.07		-76.805
781	NCGC00250374-05	Licofelone	ALOX5		-81.88	-71.65		-76.765
2490	NCGC00370999-04	Necrosulfonamide	MLKL		-104.24	-48.81		-76.525
34	NCGC00022398-14	Fluocinonide	NR3C1		-201.47	48.42		-76.525
1916	NCGC00507962-02	GSK2795039	CYBB		-78.34	-74.61		-76.475
1548	NCGC00370919-03	Prinaberel	ESR2		-81.19	-71.07		-76.13
877	NCGC00270540-14	Miglitol	GAA		-103.13	-49.02		-76.075
2585	NCGC00871105-01	BI-3406	SOS1		-133.74	-18.25		-75.995
657	NCGC00182037-01	Alacepril	ACE		-66.42	-85.21		-75.815
1232	NCGC00346678-09	Ganetespib	HSP90AB1		-35.85	-115.78		-75.815
97	NCGC00015785-10	Progesterone	PGR		-68.59	-81.96		-75.275
1356	NCGC00345800-02	GS-6201	ADORA2B		-90.68	-59.63		-75.155
2081	NCGC00390724-02	E-7449	PARP1		-74.02	-76.23		-75.125
1344	NCGC00346743-05	Givinostat	HDAC1		-147.95	-2		-74.975
884	NCGC00241411-01	NCGC00241411	IRAK1		-25.96	-123.85		-74.905
1377	NCGC00346514-03	Bafetinib	ABL1		-67.09	-82.57		-74.83
514	NCGC00185994-08	10058-F4	MYC		-10.7	-138.66		-74.68
2771	NCGC00685516-01	Dronabinol	CNR1		-70.78	-78.57		-74.675
569	NCGC00163474-14	Cyclopamine	SMO		-65.46	-83.88		-74.67
1217	NCGC00346651-04	Nepicastat	DBH		-32.43	-116.73		-74.58
953	NCGC00263208-07	TW-37	BCL2		-82.47	-66.63		-74.55
74	NCGC00018261-11	Perhexiline	CPT1A		-141.16	-7.44		-74.3
1498	NCGC00387263-02	Oltipraz	NFE2L2		-48.33	-100.01		-74.17
2357	NCGC00601804-01	Adavivint	DYRK1A		-76.98	-71.12		-74.05
1290	NCGC00346937-02	Ombrabulin	TUBB		-120.63	-27.23		-73.93
2392	NCGC00687543-01	VZ-185	BRD9		-96.9	-50.95		-73.925
2314	NCGC00590984-01	IRAK4-IN-7	IRAK4		28.67	-176.52		-73.925
1827	NCGC00499183-01	XMU-MP-1	STK4		-129.24	-18.08		-73.66
1205	NCGC00346633-03	SNX-2112	HSP90AB1		-82.45	-64.13		-73.29
306	NCGC00018099-20	Dyphylline	PDE4B		-75.14	-70.91		-73.025
2776	NCGC00488783-02	Lemborexant	HCRTR1		-86.37	-59.52		-72.945
2787	NCGC00498442-01	SHP-099	PTPN11		-71.59	-74.26		-72.925
1906	NCGC00389590-02	THZ1	CDK7		-13.19	-132.55		-72.87
25	NCGC00015848-28	Tranylcypromine	MAOA		-82.62	-63.05		-72.835
968	NCGC00263231-01	PDHK RIKEN	PDK2		-64.16	-81.29		-72.725
2758	NCGC00344630-06	Marizomib	PSMD1		-73.11	-71.48		-72.295
2603	NCGC00183109-12	Maraviroc	CCR5		-79.28	-65.06		-72.17
2356	NCGC00687548-01	PDD-00017238	PARG		-46.95	-97.32		-72.135
2459	NCGC00841747-02	A-1874	BRD4		-96.42	-47.11		-71.765
337	NCGC00015442-21	Fluorouracil	DPYD		-102.84	-40.6		-71.72
1689	NCGC00347286-13	GSK-126	EZH2		-57.97	-85.11		-71.54
1692	NCGC00386740-06	TH-287	NUDT1		-99.35	-43.6		-71.475
651	NCGC00159456-25	Imatinib	ABL1		-43.24	-99.58		-71.41
788	NCGC00263087-13	Volasertib	PLK1		-170.61	28.06		-71.275
2687	NCGC00345781-01	NSC-678515	H2AX		-25.18	-117.21		-71.195
911	NCGC00263918-15	Epirubicin	TOP2A		-95.68	-46.29		-70.985
1019	NCGC00263167-09	SNS-032	CDK9		-43.12	-98.74		-70.93
1370	NCGC00345826-03	CC-401	MAPK8		-132.61	-8.84		-70.725
221	NCGC00090903-21	Sulfasalazine	NFKB1		-86.59	-53.58		-70.085
2099	NCGC00496839-02	ON-123300	RET		-156.37	16.26		-70.055
304	NCGC00015092-14	Aminocaproic acid	PLAT		-78.45	-61.63		-70.04
2316	NCGC00601693-01	Takinib	MAP3K7		-32.5	-107.18		-69.84
2319	NCGC00689072-01	Sotorasib	KRAS		-17.71	-121.39		-69.55
644	NCGC00159508-05	Rose Bengal	CAT		-137.32	-1.53		-69.425
1271	NCGC00346550-06	Lumacaftor	CFTR		-121.42	-17.41		-69.415
356	NCGC00165782-02	GW-4869	SMPD2		-88.27	-50.5		-69.385
421	NCGC00179501-16	Hesperidin	CAT		-45.76	-92.53		-69.145
1745	NCGC00371156-12	TAK-632	BRAF		-69.33	-68.65		-68.99
1947	NCGC00481603-02	Fruquintinib	FLT4		-50.77	-87.14		-68.955
1204	NCGC00344623-15	UNC-1215	L3MBTL3		-85.19	-52.55		-68.87
2570	NCGC00386512-02	PF-00356231	MMP12		-122.38	-15.07		-68.725
764	NCGC00242227-09	TCS-JNK-5a	MAPK9		-95.18	-41.83		-68.505
2077	NCGC00485481-02	ELN-441958	BDKRB1		-22.24	-114.67		-68.455
1833	NCGC00476170-02	Ivosidenib	IDH1		-75.23	-61.44		-68.335
2012	NCGC00507881-02	Miransertib	AKT1		-102.98	-33.34		-68.16
2617	NCGC00015202-18	Ciprofibrate	PPARA		-70.24	-65.92		-68.08
12	NCGC00016103-11	Lificiguat	HIF1A		-94.79	-40.99		-67.89
322	NCGC00015199-27	Chlorambucil	H2AX		-120.87	-14.89		-67.88
1332	NCGC00345830-03	PD-173955 analog 1	SRC		-100.37	-34.98		-67.675
199	NCGC00015955-16	Salbutamol	ADRB2		-86.79	-48.48		-67.635
801	NCGC00263172-07	Rebastinib	ABL1		78.18	-213.42		-67.62
922	NCGC00263130-03	cPEPCK Inhibitor	PCK1		-30.43	-104.64		-67.535
2228	NCGC00689291-01	PF-06882961	GLP1R		-54.37	-80.32		-67.345
926	NCGC00263131-10	PF-3845	FAAH		-15.16	-119.44		-67.3
1320	NCGC00346507-10	AMG-208	MET		11.17	-145.75		-67.29
1568	NCGC00350526-06	I-CBP112	CREBBP		-40.92	-93.61		-67.265
2075	NCGC00507872-01	AS-1842856	FOXO1		-79.81	-54.27		-67.04
100	NCGC00016994-27	Camptothecin	TOP1		-49.88	-84.1		-66.99
182	NCGC00017338-08	Antimycin A	CYC1		-43.87	-90.06		-66.965
326	NCGC00015233-10	Calmidazolium chloride	CAMKK2		-91.13	-42.75		-66.94
2398	NCGC00687531-01	ZXH-3-26	BRD4		-126.96	-6.82		-66.89
2563	NCGC00871072-01	K-975	TEAD1		-22.31	-111.42		-66.865
1414	NCGC00378623-03	Dolastatin 10	TUBB		-116.16	-17.43		-66.795
1446	NCGC00378662-01	J-113863	CCR1		-52.76	-80.8		-66.78
959	NCGC00263212-04	SJ-172550	MDM4		-10.47	-122.92		-66.695
1835	NCGC00484800-01	FX-9847	DYRK1A		-94.19	-39.17		-66.68
915	NCGC00263091-14	AT-7519	CDK9		-23.83	-109.29		-66.56
992	NCGC00238452-11	Enzastaurin	PIK3CA		-128.46	-3.82		-66.14
592	NCGC00179649-09	Prednisolone	NR3C1		-113.91	-18.12		-66.015
1586	NCGC00386413-01	Vactosertib	TGFBR1		-80.39	-51.61		-66
308	NCGC00018248-28	Meloxicam	PTGS2		-74.22	-57.62		-65.92
466	NCGC00165738-03	BI-6C9	BID		-32.64	-99.19		-65.915
1181	NCGC00346876-07	PX-12	TXNRD1		-69.41	-62.36		-65.885
58	NCGC00017312-05	Uridine	TYMS		-83.86	-47.51		-65.685
434	NCGC00163432-04	Calpeptin	CAPN1		-11.97	-119.31		-65.64
811	NCGC00263102-02	Degrasyn	STAT3		-112.34	-17.6		-64.97
110	NCGC00015898-29	Rolipram	PDE4A		-78.74	-50.97		-64.855
1230	NCGC00346677-10	CT-98014	GSK3B		-102.94	-25.79		-64.365
2602	NCGC00871101-01	BI-4924	PHGDH		-83.02	-45.31		-64.165
2581	NCGC00871104-01	VUBI1	SOS1		-94.59	-33.56		-64.075
367	NCGC00163424-09	Tanespimycin	HSP90AB1		-84.17	-43.51		-63.84
1727	NCGC00355875-04	GSK-2837808A	LDHA		-43.39	-84.26		-63.825
2113	NCGC00480830-02	Irosustat	CA2		-28.8	-98.8		-63.8
853	NCGC00241036-02	NCGC00241036	JARID2		-30.68	-96.89		-63.785
129	NCGC00016438-12	Procarbazine	H2AX		-82.75	-44.66		-63.705
828	NCGC00263177-11	CUDC-101	EGFR		-111.74	-15.38		-63.56
2251	NCGC00510487-02	Navoximod	IDO1		-66.4	-59.9		-63.15
1102	NCGC00346607-03	Curcumol	GSTP1		3.45	-129.72		-63.135
2715	NCGC00884814-01	Ziftomenib	KMT2A		-45.6	-80.57		-63.085
1664	NCGC00387711-03	Ceralasertib	ATR		-72.55	-53.6		-63.075
281	NCGC00093347-11	Mestranol	ESR1		-111.82	-14.3		-63.06
1578	NCGC00378593-03	Alvelestat	ELANE		-18.7	-106.94		-62.82
2596	NCGC00481318-01	ETC-159	PORCN		-17.61	-107.62		-62.615
2582	NCGC00871099-01	BI-9321	NSD3		-83.85	-41.34		-62.595
341	NCGC00025072-12	PD-128907	DRD3		-105.91	-19.24		-62.575
2572	NCGC00687840-03	Emavusertib	IRAK4		-46.93	-78.14		-62.535
567	NCGC00178913-10	Tripterin	HSP90AB1		-79.66	-45.34		-62.5
1694	NCGC00347066-10	KUC105555N	VCP		-84.12	-40.69		-62.405
283	NCGC00015209-23	Cyclophosphamide	H2AX		-58.53	-65.96		-62.245
185	NCGC00015608-17	Loperamide	NPR2		-59.33	-64.9		-62.115
747	NCGC00247029-03	2-Deoxyglucose	GPI		-13.95	-110.23		-62.09
1640	NCGC00386421-02	Verdinexor	XPO1		-58.27	-65.59		-61.93
107	NCGC00015870-47	Quercetin	COMT		-124.42	0.82		-61.8
373	NCGC00167565-03	Carbazochrome	PLA2G7		-77.43	-45.47		-61.45
98	NCGC00015882-26	Riluzole	TRPC5		-25.38	-97.43		-61.405
1734	NCGC00378919-02	ST-2825	MYD88		-3.43	-119.09		-61.26
305	NCGC00015149-23	Bumetanide	SLC12A1		-48.57	-73.95		-61.26
3	NCGC00092310-13	Amisulpride	DRD2		-53.54	-68.72		-61.13
2045	NCGC00390283-06	Vesatolimod	TLR7		-43.24	-78.84		-61.04
307	NCGC00015034-19	INO-1001	PARP1		-119.7	-2.07		-60.885
2564	NCGC00857116-01	TH-3424	H2AX		-111.52	-9.74		-60.63
2189	NCGC00510502-03	SF-2523	PIK3CB		-72.18	-48.95		-60.565
2748	NCGC00846308-02	Trilaciclib	CDK4		-34.93	-85.86		-60.395
1314	NCGC00346438-02	Retaspimycin	HSP90AB1		-74	-46.77		-60.385
1196	NCGC00344362-02	Tafluprost	PTGFR		-76.28	-44.39		-60.335
662	NCGC00160428-03	Indibulin	TUBB		-85.48	-34.85		-60.165
71	NCGC00015243-18	Clemizole	HRH1		-140.63	20.77		-59.93
1288	NCGC00345819-02	Estetrol	ESR1		-83.26	-36.57		-59.915
1526	NCGC00347941-03	Casin	CDC42		-37.79	-81.89		-59.84
1798	NCGC00480751-02	EXP-3174	AGTR1		-68.5	-51.05		-59.775
1912	NCGC00389599-04	Kobe-2602	RAC1		-26.76	-92.1		-59.43
2429	NCGC00689288-01	ML-753286	ABCG2		-38.91	-79.8		-59.355
1133	NCGC00346881-04	Eprenetapopt	TP53		-18.72	-99.92		-59.32
338	NCGC00016564-16	Metformin	ATP5F1A		-65.79	-52.63		-59.21
1389	NCGC00344626-13	GSK-J4	KDM6A		-106.67	-11.72		-59.195
1655	NCGC00387868-06	MK-8776	CHEK1		-127.64	9.31		-59.165
642	NCGC00159483-11	Hydroxychloroquine	Anti-malarial		-64.92	-53.31		-59.115
1794	NCGC00390660-06	LDN-214117	ACVR1		-117.54	-0.25		-58.895
191	NCGC00015622-20	LY-294002	PIK3CA		-81.21	-35.96		-58.585
2778	NCGC00263227-02	BAY-41-8543	GUCY1A2		-81.83	-35.29		-58.56
36	NCGC00014911-05	Cucurbitacin I	STAT3		-29.64	-86.89		-58.265
1610	NCGC00386882-01	ML264	KLF5		-65.06	-50.23		-57.645
2736	NCGC00687451-01	5-(CD3)-Tetrahydrofolic acid	DHFR		-52.38	-62.81		-57.595
883	NCGC00263147-06	A-674563	AKT1		-49.18	-65.88		-57.53
1868	NCGC00507844-02	BQ-123	EDNRA		-109.19	-4.83		-57.01
436	NCGC00163468-11	Mitomycin C	H2AX		-34.48	-79.48		-56.98
464	NCGC00167578-03	Mitiglinide	INS		-15.6	-98.19		-56.895
365	NCGC00162453-07	Trichostatin A	CDKN1A		-62.2	-51.44		-56.82
1625	NCGC00386215-02	Alogliptin benzoate	DPP4		-39.18	-74.43		-56.805
1227	NCGC00346716-11	Dabrafenib	BRAF		-198.7	85.98		-56.36
1439	NCGC00386436-01	EPZ-015666	PRMT5		-96.12	-16.37		-56.245
2672	NCGC00378628-05	GSK-2830371	PPM1D		-43.4	-69.03		-56.215
49	NCGC00025297-08	Gabexate	NFKB1		-83.55	-28.87		-56.21
1797	NCGC00390744-02	Necrostatin 2	RIPK1		-21.65	-90.43		-56.04
582	NCGC00159458-23	Atorvastatin	HMGCR		-9.56	-101.98		-55.77
2005	NCGC00507938-02	EED-226	EED		-99.4	-11.92		-55.66
1596	NCGC00386721-02	PF-956980	JAK3		-28.68	-81.77		-55.225
233	NCGC00025092-02	GR-159897	TACR2		-39.72	-70.57		-55.145
195	NCGC00015889-16	Raloxifene	ESR1		100.15	-210.14		-54.995
1351	NCGC00345810-01	Tetrahydrouridine	CDA		-19.75	-89.94		-54.845
89	NCGC00025225-04	SCH-79797	F2R		-84.21	-25.23		-54.72
1529	NCGC00370783-09	GSK-2578215A	LRRK2		34.87	-144.25		-54.69
296	NCGC00014650-06	Ansamitocin P3	TUBB		-98.57	-10.62		-54.595
797	NCGC00250410-12	GSK-650394	SGK1		-40.47	-68.5		-54.485
1358	NCGC00345802-10	Rocilinostat	HDAC6		-130.63	21.75		-54.44
872	NCGC00242478-11	Alvespimycin	HSP90AB1		-60.81	-47.6		-54.205
200	NCGC00016270-16	Levodopa	DRD1		-100.07	-8.28		-54.175
394	NCGC00185956-04	UNC-0224	EHMT2		-33.61	-74.43		-54.02
622	NCGC00094571-12	Crotamiton	TRPV4		-101.75	-5.73		-53.74
2636	NCGC00016736-05	Levalbuterol	ADRB2		-53.57	-53.78		-53.675
1517	NCGC00378983-03	PF-04457845	FAAH		-36.37	-70.89		-53.63
1194	NCGC00346671-05	Anacetrapib	CETP		-27.45	-79.39		-53.42
1103	NCGC00346632-05	R-547	CDK4		21.26	-128.05		-53.395
14	NCGC00016024-13	Taxifolin	NFKB1		-79.04	-26.83		-52.935
2080	NCGC00510478-02	ARV-771	BRD4		-70.43	-35.31		-52.87
1823	NCGC00475726-02	Atuveciclib	CDK9		-27.23	-78.41		-52.82
121	NCGC00016017-11	AG-1478	EGFR		-23.98	-81.33		-52.655
2370	NCGC00651705-02	SBI-0640756	EIF4G1		-10.22	-94.82		-52.52
363	NCGC00185778-03	Nitisinone	HPD		-14.14	-90.61		-52.375
2669	NCGC00858207-01	MYCi361	MYC		-95.51	-9.16		-52.335
2567	NCGC00871096-01	BI-8925	MLKL		-72.93	-31.7		-52.315
1768	NCGC00390241-05	Telotristat Etiprate	TPH1		-89.31	-15.27		-52.29
2033	NCGC00510356-01	AX-024	NCK1		-30.29	-73.57		-51.93
2605	NCGC00091149-12	Valproic acid	HDAC1		-86.38	-16.98		-51.68
2355	NCGC00689881-02	PROTAC RAR Degrader-1	RARA		-56.13	-46.28		-51.205
263	NCGC00090851-28	5-Azacitidine	DNMT1		-4.93	-97.41		-51.17
1950	NCGC00509938-01	Brilanestrant	ESR1		89.93	-191.42		-50.745
2377	NCGC00685385-01	SKLB-23bb	HDAC6		-123.61	22.94		-50.335
1870	NCGC00510267-02	PF-06821497	EZH2		-100.15	-0.2		-50.175
203	NCGC00024976-11	CGS-21680	ADORA2A		-93.53	-6.77		-50.15
247	NCGC00024728-02	L-690330	IMPA1		-19.53	-80.47		-50
2659	NCGC00590979-02	ONC-212	TNFRSF10A		-73.33	-26.29		-49.81
855	NCGC00263206-03	AMG-47a	LCK		-15.84	-83.42		-49.63
486	NCGC00167513-10	Vandetanib	RET		-105.3	6.04		-49.63
2497	NCGC00263228-01	BI-99179	FASN		-36.82	-62.1		-49.46
2606	NCGC00871221-01	ART-558	POLQ		-84.09	-14.81		-49.45
1908	NCGC00509936-01	CCT-251545	CDK19		204.72	-303.6		-49.44
1621	NCGC00384205-01	Smurf1-IN-A01	SMURF1		-43.82	-54.94		-49.38
2639	NCGC00017291-20	Riboflavin	RFK		-39.74	-58.92		-49.33
2537	NCGC00856734-01	Zapnometinib	MAP2K1		17.8	-116.33		-49.265
197	NCGC00092283-03	DCPIB	SLC1A2		-23.81	-73.99		-48.9
2601	NCGC00015741-12	Masoprocol	IGF1R		-114.58	17.85		-48.365
1236	NCGC00346838-01	Secoisolariciresinol	YTJP		-82.24	-13.88		-48.06
2146	NCGC00687546-01	CRBN-6-5-5-VHL	CRBN		-113.35	17.4		-47.975
2181	NCGC00689256-03	dBET6	BRD4		-99.09	3.53		-47.78
463	NCGC00164553-08	Clofarabine	POLA1		-108.34	13.05		-47.645
2	NCGC00024379-28	Emetine	PDGF		-89.24	-6.03		-47.635
2007	NCGC00509914-02	NMS-P118	PARP1		-98.95	3.75		-47.6
268	NCGC00092381-05	ABT-702	ADK		-110.44	15.38		-47.53
160	NCGC00023509-25	Lovastatin	HMGCR		-49	-45.74		-47.37
1417	NCGC00386362-01	ARQ-621	KIF11		-11.63	-82.51		-47.07
302	NCGC00015191-20	Chlormezanone	GABRA1		-53.52	-40.24		-46.88
2698	NCGC00856426-01	SR-4835	CDK12		-38.78	-54.9		-46.84
150	NCGC00018218-16	Edaravone	NT5E		-45.4	-48.17		-46.785
1105	NCGC00346655-05	Linagliptin	DPP4		22.69	-116.04		-46.675
1769	NCGC00507869-01	Lanabecestat	BACE1		-81.67	-11.53		-46.6
2496	NCGC00878595-01	MLT-748	MALT1		-57.69	-35.26		-46.475
1402	NCGC00346595-02	Oridonin	BCL2		-144.2	51.41		-46.395
1345	NCGC00345539-09	Dacinostat	HDAC1		-113.69	21		-46.345
1277	NCGC00346718-06	CP-673451	PDGFRB		-157.03	64.39		-46.32
1025	NCGC00242051-05	GW-2580	CSF1R		-33.98	-58.54		-46.26
618	NCGC00167831-09	SN-38	TOP1		-39.16	-53.04		-46.1
264	NCGC00025172-02	Roquinimex	TNF		23.9	-116.09		-46.095
16	NCGC00015962-24	SB-202190	MAPK8		14.83	-106.88		-46.025
1309	NCGC00346431-02	Omigapil	GAPDH		-45.17	-46.81		-45.99
2144	NCGC00510498-02	Adomeglivant	GCGR		-81.64	-9.53		-45.585
2675	NCGC00871026-01	Grassofermata	ARF1		-76.5	-14.4		-45.45
1970	NCGC00484799-02	OTS964	PBK		-17.66	-73.01		-45.335
1197	NCGC00344622-13	SGC-0946	DOT1L		-98.32	7.93		-45.195
1322	NCGC00346547-08	PHT-427	PDPK1		-46.16	-44.1		-45.13
2529	NCGC00181152-03	Nedaplatin	H2AX		-46.65	-43.42		-45.035
114	NCGC00016246-17	Chlorhexidine	Anti-bacterial		-12.84	-77.19		-45.015
272	NCGC00015649-15	Moxonidine	NISCH		-97.42	7.46		-44.98
621	NCGC00186046-02	Caroverine	GRIN1		-46.13	-43.19		-44.66
2157	NCGC00601691-01	Firsocostat	ACACA		2.67	-91.73		-44.53
1934	NCGC00390223-03	Fadrozole	CYP19A1		-14.72	-74.04		-44.38
1521	NCGC00347937-03	AR-7	RARA		-24.86	-63.76		-44.31
1394	NCGC00346582-10	Mubritinib	ERBB2		-145.59	57.24		-44.175
2078	NCGC00481577-02	Dubermatinib	AXL		-32.87	-55.43		-44.15
38	NCGC00015033-07	Apraclonidine	ADRA2A		-58.92	-28.03		-43.475
1040	NCGC00250411-04	Veliflapon	ALOX5AP		-109.72	22.92		-43.4
127	NCGC00023722-15	Floxuridine	TYMS		-15.17	-71.14		-43.155
396	NCGC00165915-11	KDS-4103	FAAH		-40.7	-45.6		-43.15
2044	NCGC00390475-02	Napabucasin	STAT3		-37.5	-48.14		-42.82
316	NCGC00015207-26	Cilostazol	PDE3A		-36.18	-49.27		-42.725
1304	NCGC00344550-04	Stanozolol	AR		-83.8	-1.61		-42.705
2749	NCGC00842104-01	Zotatifin	EIF4A1		-35.99	-48.11		-42.05
2286	NCGC00842096-01	PROTAC FLT-3 degrader 1	FLT3		-101.88	17.94		-41.97
1161	NCGC00346706-10	VU0357121	GRM5		-75.56	-8.02		-41.79
1130	NCGC00346696-07	PF-5274857	SMO		-81.64	-1.39		-41.515
2741	NCGC00159322-19	Cyclocytidine	POLB		-83.28	0.35		-41.465
1544	NCGC00379060-02	NVP-LCQ195	CDK1		26.52	-109.17		-41.325
270	NCGC00092384-07	Fenobam	GRM5		-96.8	14.55		-41.125
149	NCGC00017323-14	Tetracycline	Anti-bacterial		-55.27	-26.92		-41.095
645	NCGC00159406-14	Noradrenaline	ADRA1A		-39.66	-42.43		-41.045
1663	NCGC00379012-02	CVT-313	CDK1		-19.75	-62.3		-41.025
1622	NCGC00386380-03	Tideglusib	GSK3B		-35.05	-46.56		-40.805
371	NCGC00164566-12	Pitavastatin	HMGCR		-52.7	-28.88		-40.79
1973	NCGC00509912-02	BLU-554	FGFR4		-109.53	28.06		-40.735
1355	NCGC00346471-04	Rebeccamycin	TOP1		-11.9	-69.44		-40.67
120	NCGC00016268-18	Niacin	HCAR3		-8.26	-72.79		-40.525
201	NCGC00092364-14	PNU-282987	CHRNA7		-86.25	5.33		-40.46
2539	NCGC00856827-01	CCG-232601	MRTFA		49.63	-129.59		-39.98
1866	NCGC00484078-03	Darolutamide	AR		-47.16	-32.79		-39.975
1780	NCGC00480898-01	Cevipabulin	TUBB		-64.29	-15.65		-39.97
919	NCGC00263224-03	D-NMAPPD	CERS1		-65.86	-13.85		-39.855
2049	NCGC00390417-01	GSK-872	RIPK3		-17.34	-62.25		-39.795
1488	NCGC00386310-02	Selinexor	XPO1		18.41	-97.68		-39.635
2011	NCGC00509932-02	Derazantinib	FGFR1		-122.91	43.85		-39.53
1527	NCGC00347945-10	ID-8	DYRK1A		69	-148.01		-39.505
1516	NCGC00347905-03	AZ-10606120	P2RX7		-56.81	-21.83		-39.32
1313	NCGC00346890-02	Banoxantrone	TOP2A		66.89	-145.43		-39.27
1490	NCGC00386880-01	EU-5346	MCL1		-16.15	-62.17		-39.16
1949	NCGC00481650-02	A-1155463	BCL2		-6.56	-71.48		-39.02
273	NCGC00091455-17	Celecoxib	PTGS2		-9.92	-68.03		-38.975
2401	NCGC00510501-01	Zanubrutinib	BTK		-28.29	-49.54		-38.915
186	NCGC00015697-19	Myricetin	AR		-53.36	-24.22		-38.79
2281	NCGC00522518-01	Branaplam	SMN2		-17.68	-59.76		-38.72
78	NCGC00015448-09	Salirasib	MTOR		-52.28	-25.07		-38.675
1956	NCGC00507884-02	WNK-463	WNK1		11.87	-89.05		-38.59
927	NCGC00263096-15	Iniparib	PARP1		24.11	-101.23		-38.56
1339	NCGC00346882-05	AS-1949490	INPPL1		-15.67	-61.26		-38.465
2789	NCGC00508900-01	VU-0364849	ACVR1		-102.25	25.68		-38.285
2718	NCGC00016447-03	Proscillaridin	ATP1A1		-7.39	-69.17		-38.28
891	NCGC00242477-02	AC-261066	RARB		46.67	-121.72		-37.525
406	NCGC00167798-04	Oxaliplatin	H2AX		-58.66	-16		-37.33
1907	NCGC00481604-01	LY-3009120	BRAF		-146.64	72.27		-37.185
2471	NCGC00092317-03	BAI1	BAX		-34.42	-39.94		-37.18
609	NCGC00160519-12	Acipimox	HCAR2		-37.25	-36.86		-37.055
2533	NCGC00857117-01	M8891	METAP2		-33.64	-40.19		-36.915
1650	NCGC00386681-03	PF-4693627	PTGES		-77.09	3.32		-36.885
10	NCGC00093560-20	Finasteride	SRD5A1		-66.24	-7.49		-36.865
119	NCGC00015997-17	Taurine	CAT		10.11	-83.82		-36.855
502	NCGC00179250-06	Halofantrine	Anti-malarial		-107.59	34.21		-36.69
522	NCGC00094112-14	6-Bromoindirubin-3'-oxime	ALOX5		-23.37	-49.95		-36.66
44	NCGC00015060-27	Azathioprine	HPRT1		-135.97	62.77		-36.6
117	NCGC00015937-06	Spermidine	ATG4A		-36.64	-36.09		-36.365
1419	NCGC00381477-06	SAR-405	PIK3C3		14.85	-87.18		-36.165
2767	NCGC00510796-02	KYA-1797K	WNT1		-20.64	-51.05		-35.845
1253	NCGC00345786-01	Compound 7	HDAC6		-61.4	-10.04		-35.72
711	NCGC00242511-03	Seocalcitol	VDR		-24.4	-46.76		-35.58
1519	NCGC00379071-02	SRT-2104	SIRT1		-37.85	-33.02		-35.435
2797	NCGC00475723-01	AM-5992	CDK4		-73.06	2.91		-35.075
1849	NCGC00480913-04	Altiratinib	KDR		-123.73	53.62		-35.055
9	NCGC00092360-04	Cordycepin	HPRT1		-56.04	-13.85		-34.945
2084	NCGC00402276-03	C-527	USP1		-5.18	-64.42		-34.8
1298	NCGC00345841-01	S-99	MAP3K5		-66.75	-2.71		-34.73
2358	NCGC00590977-01	1A-116	RAC1		-87.51	18.59		-34.46
2254	NCGC00841331-01	ASP-2905	KCNH3		-33.01	-35.87		-34.44
719	NCGC00238451-07	Olaparib	PARP1		33.11	-101.89		-34.39
2285	NCGC00522520-01	GNE-495	MAP4K4		-28.37	-40		-34.185
257	NCGC00090749-21	Diethylstilbestrol	ESR1		-5.27	-62.53		-33.9
395	NCGC00181771-09	Ibutilide	KCNH2		-77.38	10.59		-33.395
2706	NCGC00846726-01	KB-0742	CDK9		2.72	-69.09		-33.185
1594	NCGC00378617-09	XL-413	CDC7		-35.89	-29.95		-32.92
524	NCGC00187906-13	PI-103	PIK3CB		-186.86	121.7		-32.58
1861	NCGC00485815-03	Rocaglamide	EIF4A1		-45.21	-19.79		-32.5
2569	NCGC00871106-01	BI-1002494	SYK		10.89	-75.14		-32.125
2284	NCGC00842095-01	KB02-SLF	FKBP1A		54.98	-118.67		-31.845
1275	NCGC00345811-01	LLL-12	STAT3		-29.95	-33.46		-31.705
1697	NCGC00378942-02	LY-2090314	GSK3B		-133.62	70.31		-31.655
921	NCGC00263158-06	Amuvatinib	RET		5.39	-68.65		-31.63
470	NCGC00165815-05	JS-K	NOS1		-31.53	-31.66		-31.595
1208	NCGC00344625-16	IOX-2	EGLN1		-34.39	-28.25		-31.32
605	NCGC00181336-03	2-Fluoroadenosine	NT5C2		-55.08	-7.03		-31.055
1724	NCGC00347957-08	UNC-669	L3MBTL3		-28.94	-32.81		-30.875
1211	NCGC00346644-06	KX-01	TUBB		-41.73	-19.49		-30.61
359	NCGC00162409-11	Bafilomycin A1	ATP6V1A		-12.78	-48.32		-30.55
258	NCGC00015122-17	Bupropion	SLC6A3		-35.7	-24.16		-29.93
362	NCGC00168109-06	Secin H3	CYTH1		-86.23	27.13		-29.55
878	NCGC00242597-08	Saxagliptin	DPP4		-72.59	13.57		-29.51
2784	NCGC00378840-02	TG-100801	SRC		-11.77	-46.96		-29.365
351	NCGC00015558-20	Isoprenaline	ADRB1		-48.84	-9.72		-29.28
537	NCGC00164578-05	Etoricoxib	PTGS2		12.82	-71.25		-29.215
2604	NCGC00856808-01	Adenosine Dialdehyde	MAT		-56.62	-1.68		-29.15
1375	NCGC00346641-06	ADL-5859	OPRD1		-65.67	7.74		-28.965
1886	NCGC00505021-01	Indotecan	TOP1		-155.57	97.78		-28.895
163	NCGC00024667-26	Methyldopa	DDC		-37.43	-20.2		-28.815
890	NCGC00263020-01	NCGC00263020	MAP3K14		-49.91	-7.58		-28.745
1412	NCGC00370841-02	Derenofylline	ADORA1		-66.72	9.73		-28.495
2670	NCGC00015399-24	R-Etodolac	PTGS2		-94.09	37.2		-28.445
1284	NCGC00346691-09	Canagliflozin	SLC5A2		-97.42	41.22		-28.1
1762	NCGC00389085-02	SR-9243	NR1H3		-69.62	13.58		-28.02
817	NCGC00263142-05	Tiplasinin	SERPINE1		4.71	-60.74		-28.015
768	NCGC00263097-04	Cediranib	KDR		-10.79	-45.1		-27.945
2462	NCGC00521068-01	BMS-688521	ITGAL		-57.92	2.41		-27.755
280	NCGC00093644-06	Amsacrine	H2AX		-90.09	34.64		-27.725
218	NCGC00016872-21	Ticlopidine	P2RY12		3	-58.11		-27.555
2428	NCGC00689257-02	Homo-PROTAC pVHL30 degrader 1	VHL		-45.52	-9.39		-27.455
1120	NCGC00346648-04	GSK-1070916A	AURKB		-27.62	-26.96		-27.29
128	NCGC00016407-18	Sulfamethizole	Anti-bacterial		-57.61	3.76		-26.925
261	NCGC00090752-16	Fenretinide	RARG		-10.57	-42.19		-26.38
2274	NCGC00841739-01	Lerociclib	CDK6		14.11	-66.74		-26.315
2159	NCGC00601828-01	IACS-010759	NDUFA1		-209.76	157.15		-26.305
1171	NCGC00346546-03	MK-3207	CALCRL		24.58	-75.58		-25.5
575	NCGC00159349-14	Levonorgestrel	PGR		-56.52	5.99		-25.265
743	NCGC00246968-05	Olmesartan	AGTR1		-7.67	-42.35		-25.01
476	NCGC00182058-01	Doxercalciferol	VDR		-0.54	-49.33		-24.935
1862	NCGC00481651-01	A-1331852	BCL2		-73.13	23.49		-24.82
1766	NCGC00483922-02	AZD-3759	EGFR		-104.44	55.34		-24.55
211	NCGC00024309-17	Diltiazem	CACNA1S		-0.02	-48.78		-24.4
222	NCGC00021569-18	Enalapril	ACE		-39.04	-9.46		-24.25
84	NCGC00015705-15	Memantine	GRIN3A		-38	-10.18		-24.09
1669	NCGC00346954-02	TCS 2312	HDAC1		-34.48	-13.25		-23.865
1764	NCGC00389251-03	AZ-191	DYRK1A		5.75	-53.37		-23.81
183	NCGC00015590-09	Linopirdine	KCNQ2		-97.69	50.09		-23.8
2290	NCGC00522513-01	EL-102	HIF1A		-51.06	3.93		-23.565
857	NCGC00229512-06	BMS-509744	ITK		-49.45	2.4		-23.525
2774	NCGC00346739-02	Retigabine	KCNQ2		-17.24	-28.93		-23.085
2745	NCGC00263235-01	ACC1 BMS	ACACA		-72.49	26.37		-23.06
2291	NCGC00532447-02	Ziritaxestat	ENPP2		-59.35	13.8		-22.775
225	NCGC00024929-02	ICI-D7288	HCN1		-28.4	-16.94		-22.67
606	NCGC00179492-05	Flunisolide	NR3C1		-35.93	-8.74		-22.335
11	NCGC00015205-11	PK-11195	TSPO		-13.57	-31.06		-22.315
2786	NCGC00379063-02	Vosaroxin	TOP2		-23.55	-20.5		-22.025
2047	NCGC00507742-02	KT-185	ABHD6		-44.24	0.4		-21.92
2475	NCGC00842111-02	Motixafortide	CXCR4		22.02	-65.2		-21.59
1310	NCGC00346829-03	Fotemustine	H2AX		-5.52	-37.57		-21.545
1948	NCGC00481319-01	AZD-9496	ESR1		71.67	-114.11		-21.22
932	NCGC00263153-08	AR-42	HDAC2		-69.83	27.85		-20.99
224	NCGC00017245-22	Ellagic acid	AKR1B1		1.31	-43.2		-20.945
802	NCGC00263119-05	Ruboxistaurin	PRKCB		14.23	-55.91		-20.84
53	NCGC00016360-10	Monobenzone	TYR		-0.41	-40.83		-20.62
2590	NCGC00871102-01	BI-9774	PRKAA1		143.89	-184.99		-20.55
386	NCGC00167488-21	Sorafenib	FLT4		-116.64	75.63		-20.505
534	NCGC00095023-07	Ethisterone	PGR		-9.44	-31.36		-20.4
2206	NCGC00689092-01	Parsaclisib	PIK3CD		-64.92	24.77		-20.075
640	NCGC00167490-07	Lumefantrine	Anti-malarial		-28.33	-11.47		-19.9
2773	NCGC00253587-08	Sitaxentan (rep #2)	EDNRA		-20.8	-18.48		-19.64
1909	NCGC00501212-01	Peficitinib	JAK3		-10.42	-28.61		-19.515
1084	NCGC00346526-03	PHA-680632	AURKA		33.95	-72.95		-19.5
254	NCGC00025346-12	Mirtazapine	HTR2A		-9.53	-29.19		-19.36
1233	NCGC00346736-02	Testosterone cypionate	AR		-50.29	11.94		-19.175
784	NCGC00263565-05	Gestodene	PGR		24.08	-61.75		-18.835
1311	NCGC00346436-04	CCT-241533	CHEK2		-41.09	3.63		-18.73
2261	NCGC00511348-01	ML226	ABHD11		12.3	-49.42		-18.56
276	NCGC00093356-30	Cytarabine	POLB		-17.25	-19.56		-18.405
1635	NCGC00387038-02	GDC-046	TYK2		-4.19	-32.6		-18.395
2768	NCGC00886468-01	TRULI (rep #3)	LATS1		9.41	-44.63		-17.61
900	NCGC00263085-13	Wnt-C59	PORCN		-67.97	32.83		-17.57
2360	NCGC00601689-01	WM-8014	KAT6B		-34.24	0.02		-17.11
533	NCGC00185774-08	Erdosteine	CAT		-14	-20.07		-17.035
2148	NCGC00522113-01	Mirogabalin	CACNA2D1		8.97	-42.91		-16.97
260	NCGC00015708-21	Maprotiline	SLC6A2		-6.21	-27.63		-16.92
593	NCGC00164594-07	Loteprednol	NR3C1		66.45	-100.1		-16.825
770	NCGC00250377-07	NU-7441	PRKDC		-96.49	62.86		-16.815
1795	NCGC00390739-01	DUBs-IN-3	USP8		28.4	-61.1		-16.35
1702	NCGC00347910-01	CK-59	CAMKK2		23.71	-55.2		-15.745
1416	NCGC00370842-05	PF-670462	CSNK1D		-68.18	36.72		-15.73
887	NCGC00253646-11	Agomelatine	HTR2C		-30.49	-0.94		-15.715
1231	NCGC00346732-02	Hydroxocobalamin	MTR		-32.8	1.71		-15.545
2713	NCGC00856664-01	AG-270	MAT2A		95.29	-125.86		-15.285
1071	NCGC00346490-02	OSU-03012	PDPK1		-88.65	58.22		-15.215
721	NCGC00263099-03	CP-466722	ATM		23.26	-53.6		-15.17
393	NCGC00165783-08	Vadimezan	STING1		-86.11	55.84		-15.135
86	NCGC00018185-25	Tranilast	IL10		7.69	-37.7		-15.005
928	NCGC00263133-08	PF-573228	PTK2		46.53	-75.9		-14.685
2253	NCGC00510488-02	EPZ-031686	SMYD3		-37.71	8.82		-14.445
2751	NCGC00161679-08	MG-132	PSMD1		29.62	-57.96		-14.17
1700	NCGC00351594-01	BCL6 Inhibitor	BCL6		7.24	-35.2		-13.98
1399	NCGC00346453-06	BMS-754807	IGF1R		33.81	-61.6		-13.895
2273	NCGC00841740-01	TPC-064	EGFR		-0.8	-26.56		-13.68
1501	NCGC00351595-03	PF-3644022	MAPKAPK5		-0.09	-27.23		-13.66
684	NCGC00162270-03	Nitrobenzylthioinosine	AADAT		17.76	-45.05		-13.645
944	NCGC00263165-05	PH-797804	MAPK14		-122.17	95.15		-13.51
734	NCGC00241112-05	RWJ-67657	TNF		-32.75	5.9		-13.425
2129	NCGC00532330-04	A-485	CREBBP		-53.84	27.03		-13.405
964	NCGC00263220-14	Romidepsin	HDAC1		17.81	-44.44		-13.315
2780	NCGC00077915-02	ML-119	PTPN11		32.52	-59.12		-13.3
1245	NCGC00346513-05	Amonafide	TOP2A		30.33	-56.47		-13.07
2194	NCGC00841325-01	CM-272	DNMT1		-10.06	-15.79		-12.925
1483	NCGC00386449-07	MLN-7243	UBA3		32.54	-58.33		-12.895
1969	NCGC00484798-02	Anagliptin	DPP4		-7.58	-18.09		-12.835
45	NCGC00090808-14	Amphotericin B	Anti-fungal		6.54	-31.7		-12.58
2243	NCGC00841748-01	MC-180295	CDK9		36.77	-61.73		-12.48
301	NCGC00093976-12	Idarubicin	TOP2A		-24.96	0.65		-12.155
920	NCGC00242217-05	GW-843682X	PLK1		-109.23	85.12		-12.055
1628	NCGC00381751-03	Filanesib	KIF11		-11.84	-12.23		-12.035
124	NCGC00025004-03	GR-103691	DRD3		57.66	-81.66		-12
2145	NCGC00687444-01	CB-103	NOTCH1		24.38	-47.68		-11.65
2680	NCGC00378661-02	ROCK-IN-2	ROCK1		-127.37	104.21		-11.58
503	NCGC00183784-18	IOX-1	KDM4A		-65.93	43.02		-11.455
581	NCGC00160398-06	Nafamostat	TMPRSS2		-2.48	-20.18		-11.33
115	NCGC00016423-28	Gossypol	BCL2		-21.79	-0.86		-11.325
7	NCGC00014925-15	Topotecan	TOP1		-45.17	22.87		-11.15
1839	NCGC00480730-02	AMG PERK 44	EIF2AK3		-9	-12.57		-10.785
733	NCGC00263603-07	3-Deazaneplanocin A	AHCY		74.56	-96.06		-10.75
1457	NCGC00381559-03	Resminostat	HDAC1		91.87	-113.26		-10.695
904	NCGC00263088-04	BAG-956	PIK3CA		-177.12	156.03		-10.545
2116	NCGC00522579-01	ERK5-IN-1	MAPK3		-60.04	39.15		-10.445
1972	NCGC00485024-02	PF-06454589	LRRK2		7.59	-28.33		-10.37
24	NCGC00016060-17	Thapsigargin	ATP2A1		37.23	-57.79		-10.28
1549	NCGC00351549-04	GSK-J2	KDM6A		-10.69	-9.8		-10.245
1342	NCGC00346877-03	Batimastat	MMP1		6.82	-27.3		-10.24
574	NCGC00142598-06	beta-Sitosterol	ELANE		-52.9	32.74		-10.08
1775	NCGC00481317-02	CB-5083	VCP		-1.43	-18.58		-10.005
189	NCGC00015615-21	Lansoprazole	ATP4A		12.83	-32.37		-9.77
1451	NCGC00387306-02	PT-2385	HIF2A		24.56	-43.41		-9.425
290	NCGC00015806-12	Pirfenidone	TGFBR1		-5.32	-13.36		-9.34
2179	NCGC00687540-02	dTAG-7	FKBP1A		33.91	-52.58		-9.335
328	NCGC00015252-27	Cyproheptadine	HTR2B		-32.1	14.6		-8.75
2220	NCGC00689255-01	MV-1	XIAP		-46.37	29.89		-8.24
472	NCGC00165844-04	NU-6027	ATR		-10.24	-5.77		-8.005
1832	NCGC00475741-01	TAK-441	SMO		-63.73	48.27		-7.73
79	NCGC00015420-11	Emodin	EPHX2		-0.91	-14.41		-7.66
572	NCGC00142483-05	Cytidine	CDA		-37.35	22.08		-7.635
714	NCGC00247668-08	LDN-57444	UCHL1		10.41	-24.49		-7.04
13	NCGC00022567-09	Cladribine	POLA1		-49.3	35.72		-6.79
123	NCGC00016083-29	Verapamil	DRD2		26.09	-39.62		-6.765
69	NCGC00018238-16	Oxibendazole	POLB		-36.41	23.06		-6.675
2538	NCGC00592278-01	C-178	STING1		-19.5	6.51		-6.495
686	NCGC00164547-17	Zafirlukast	CYSLTR1		11.49	-23.94		-6.225
1556	NCGC00378614-03	Flumatinib	ABL1		36.84	-49.2		-6.18
893	NCGC00229704-05	Raltitrexed	TYMS		75.34	-87.67		-6.165
680	NCGC00162073-11	H-89	PRKACA		-3.19	-8.79		-5.99
47	NCGC00015623-12	Proglumide	CCKBR		-79.42	69.26		-5.08
1624	NCGC00379236-11	ML-347	ACVR1		-51.19	41.72		-4.735
1046	NCGC00262603-08	Idelalisib	PIK3CD		46.99	-55.48		-4.245
361	NCGC00162413-09	Geldanamycin	HSP90AB1		10.09	-18.41		-4.16
2149	NCGC00601802-01	Alofanib	FGFR3		-37.12	29.09		-4.015
1874	NCGC00506654-02	YW2065	WNT1		-32.04	24.28		-3.88
2112	NCGC00476204-02	PFI-4	BRPF1		43.16	-50.86		-3.85
2753	NCGC00242506-09	Bortezomib	PSMD1		-34.9	27.36		-3.77
1131	NCGC00346879-05	PNU-74654	CTNNB1		-53.86	46.87		-3.495
2155	NCGC00601684-01	BQR-695	PIK3CA		-51.86	45.08		-3.39
823	NCGC00263146-05	SR-3306	MAPK8		80.02	-86.68		-3.33
892	NCGC00262228-03	NCGC00262228	HPGD		56.72	-63.16		-3.22
2756	NCGC00249612-04	Ixazomib citrate	PSMD1		20.9	-26.55		-2.825
611	NCGC00166088-03	Decitabine	DNMT1		-17.86	12.24		-2.81
1142	NCGC00346938-04	Atopaxar	F2		-27.57	23.89		-1.84
852	NCGC00263236-03	SM-164	XIAP		-147.42	144.1		-1.66
416	NCGC00167982-06	Pirarubicin	TOP2A		-62.98	60.26		-1.36
1777	NCGC00488771-02	BAY-1436032	IDH1		9.89	-12.1		-1.105
1330	NCGC00346804-01	EO-1428	MAPK14		-82.76	80.68		-1.04
1463	NCGC00379161-02	ML-228	HIF1A		-6.46	4.58		-0.94
2803	NCGC00510524-01	RG-7800	SMN2		8.92	-10.56		-0.82
1210	NCGC00346594-02	Oleanolic acid	PLA2G5		27.63	-28.56		-0.465
2068	NCGC00390584-02	Exatecan	TOP1		44.13	-44.58		-0.225
1276	NCGC00345798-04	BMS-911543	JAK2		8.23	-8.61		-0.19
577	NCGC00142599-05	Stigmasterol	NR1H4		5.49	-5.71		-0.11
2634	NCGC00024683-31	Parthenolide	NFKB1		-47.84	47.85		0.005
1523	NCGC00347943-11	GSK-J1	KDM6A		-69.25	69.43		0.09
749	NCGC00247735-04	Varenicline	CHRNA3		-9.62	10.57		0.475
389	NCGC00181016-18	Bexarotene	RXRA		-104.27	105.31		0.52
327	NCGC00024762-07	Tesmilifene	ESR1		-19.55	20.87		0.66
2062	NCGC00498438-02	Supinoxin	DDX5		-39.71	42.3		1.295
1209	NCGC00346705-02	PMSF	PRSS1		42.96	-39.09		1.935
2087	NCGC00488701-04	BAY-876	SLC2A1		103.44	-99.46		1.99
291	NCGC00024196-17	Megestrol	PGR		39.74	-35.5		2.12
2677	NCGC00878605-01	MRTX-1719	PRMT5		22.83	-17.74		2.545
1214	NCGC00346618-09	Omecamtiv mecarbil	MYH7		-26.42	31.62		2.6
1899	NCGC00389231-02	Riviciclib	CDK4		26.69	-21.43		2.63
194	NCGC00016000-25	Disulfiram	ALDH2		46.12	-40.72		2.7
2508	NCGC00884735-01	TT-10	TEAD1		-48.36	53.94		2.79
2252	NCGC00841324-01	AZD-6280	GABRA3		1.03	4.57		2.8
603	NCGC00159521-11	Zoledronic acid	FDPS		-3.58	9.5		2.96
256	NCGC00079434-05	KL001	CRY1		-21.17	27.68		3.255
679	NCGC00161410-03	CCT-018159	HSP90AB1		-37.68	44.84		3.58
2365	NCGC00602279-02	Diquafosol	P2RY2		-57.15	64.55		3.7
2258	NCGC00510503-02	Elacestrant	ESR1		-17.85	25.3		3.725
543	NCGC00164296-06	3-Indolebutyric acid	EHHADH		32.21	-24.43		3.89
113	NCGC00015919-13	Sotalol	ADRB1		-26.67	34.53		3.93
895	NCGC00253737-08	Istradefylline	ADORA2A		35.5	-27.15		4.175
157	NCGC00018100-08	Fasudil	ROCK1		50.5	-41.65		4.425
1433	NCGC00378943-02	DB-07268	MAPK8		-105.86	115.07		4.605
1939	NCGC00481403-01	AZD-3264	IKBKB		-0.62	10.01		4.695
137	NCGC00016706-07	Parbendazole	TUBB		-45.61	55.23		4.81
1852	NCGC00480786-03	Brequinar	DHODH		17.16	-7.16		5
1737	NCGC00386324-10	LDN-212854	ACVR1		-52.77	62.94		5.085
90	NCGC00018258-17	Econazole	Anti-fungal		173.78	-163.52		5.13
293	NCGC00017244-08	Enoloxone	HSD11B1		-7.1	17.78		5.34
85	NCGC00025135-02	L-152804	NPY5R		39.04	-28.33		5.355
885	NCGC00242598-11	LY-2109761	TGFBR1		-78.74	89.62		5.44
1175	NCGC00346584-04	Asiatic acid	PYGL		102.13	-90.75		5.69
2502	NCGC00015526-05	5-Hydroxytryptophan	HTR1A		38.5	-27.04		5.73
827	NCGC00241113-08	Orantinib	KDR		73.4	-61.9		5.75
615	NCGC00161408-06	Anagrelide	PDE3A		69.18	-57.64		5.77
2046	NCGC00476125-01	SB-290157	C3AR1		-89.72	101.54		5.91
1382	NCGC00346875-01	BMS-299897	PSN1		55.72	-42.68		6.52
695	NCGC00167503-03	Aclarubicin	TOP2A		-51.36	64.61		6.625
573	NCGC00096081-06	beta-Carotene	CAT		-10.74	24.87		7.065
298	NCGC00017344-13	Fisetin	SIRT1		87.75	-73.27		7.24
2467	NCGC00884723-01	PRI-724	CTNNB1		20.82	-6.07		7.375
125	NCGC00016794-20	Gemfibrozil	PPARA		87.62	-72.84		7.39
1619	NCGC00384192-06	TH-588	NUDT1		-23.89	39.56		7.835
1840	NCGC00489906-02	VU0661013	MCL1		-14.87	30.78		7.955
1572	NCGC00387792-02	Sonolisib	PIK3CA		31.28	-14.8		8.24
428	NCGC00181767-11	Tolcapone	COMT		67.64	-51.15		8.245
500	NCGC00179244-10	Dorzolamide	CA2		-7.11	24.13		8.51
1281	NCGC00346590-03	Artenimol	Anti-malarial		37.72	-20.48		8.62
1384	NCGC00346840-04	Tubacin	HDAC6		61.07	-43.75		8.66
265	NCGC00091057-07	Silybin	CYP1A2		97.81	-80.36		8.725
1801	NCGC00510167-02	THZ-531	CDK12		-60.88	78.82		8.97
1466	NCGC00386394-04	UNC2250	MERTK		-23.63	41.57		8.97
1244	NCGC00346572-05	Avasimibe	SOAT1		25.12	-7.07		9.025
15	NCGC00015735-15	Niclosamide	ATP5F1A		55.9	-37.25		9.325
2515	NCGC00846665-01	TAS-117	AKT1		-76.51	95.2		9.345
2082	NCGC00390812-01	SJB2-043	USP1		39.99	-21.23		9.38
650	NCGC00167493-13	Manidipine	CACNA1S		75.24	-56.04		9.6
2645	NCGC00390589-02	CPI-169	EZH2		21.27	-1.63		9.82
1747	NCGC00387023-02	AG-13958	KDR		52.1	-31.82		10.14
1647	NCGC00386666-02	HIF Phd Inhibitor 4	EGLN1		-38.85	59.41		10.28
465	NCGC00186028-12	Levetiracetam	CACNA1B		28.36	-7.76		10.3
860	NCGC00263555-10	Spautin-1	USP10		-43.19	63.95		10.38
1491	NCGC00356145-14	Telaglenastat	GLS		-5.77	27.09		10.66
2674	NCGC00390248-02	Bufalin	ATP1A1		16.11	5.34		10.725
2122	NCGC00510505-02	WT-161	HDAC6		-55.9	77.63		10.865
1385	NCGC00345852-04	BS-194	CDK1		118.49	-96.14		11.175
974	NCGC00263544-07	Dexrazoxane	TOP2A		-23.17	46.05		11.44
1978	NCGC00510483-01	Amcasertib	PDGFRA		66.66	-43.56		11.55
1571	NCGC00354729-04	AST-487	FLT3		125.15	-101.97		11.59
882	NCGC00262398-02	NCGC00262398	USP2		17.9	5.79		11.845
1193	NCGC00346598-02	Shikimic acid	YTJP		-14.98	39.3		12.16
1014	NCGC00250397-07	NVP-XAV-939	TNKS		32.2	-7.56		12.32
1450	NCGC00384474-01	Pralnacasan	CASP1		-34.86	59.6		12.37
126	NCGC00016759-30	Naproxen	PTGS2		78.56	-53.34		12.61
2638	NCGC00241455-10	GW-501516	PPARD		7.91	19.18		13.545
1648	NCGC00386398-04	OTS-167	MELK		-40.13	67.95		13.91
1772	NCGC00509910-01	Umbralisib	CSNK1E		-90.21	118.29		14.04
2154	NCGC00685458-01	GSK-2239633A	CCR4		75.18	-46.2		14.49
745	NCGC00246971-08	Polydatin	VCAM1		10.46	18.61		14.535
1087	NCGC00345789-03	Venetoclax	BCL2		-309.75	339.28		14.765
720	NCGC00263151-07	JNJ-7706621	AURKA		101.61	-69.56		16.025
83	NCGC00015462-14	Glipizide	KCNJ8		-33.58	67.3		16.86
399	NCGC00165833-22	Entinostat	HDAC2		-45.91	79.76		16.925
226	NCGC00021191-12	Cortisone	NR3C1		19.87	14.6		17.235
1468	NCGC00378921-04	Merestinib	MET		44.09	-9.5		17.295
223	NCGC00090766-12	Prednisone	NR3C1		61.1	-26.39		17.355
641	NCGC00142423-11	Phlorizin	SLC5A2		-93.53	128.31		17.39
822	NCGC00263168-05	PHA-793887	CDK4		129.79	-94.75		17.52
229	NCGC00018302-14	Trichlormethiazide	SLC12A3		43.27	-7.84		17.715
2754	NCGC00249611-06	Ixazomib	PSMD1		99.87	-63.93		17.97
438	NCGC00163470-20	Tacrolimus	PPP3CC		62.09	-26		18.045
1203	NCGC00346666-01	Ginkgolide A	PTAFR		-9.74	45.91		18.085
2507	NCGC00856961-01	Ethaselen	TXNRD1		93.1	-56.78		18.16
[truncated: 804 more rows]
