# Supplementary material for: Comparative Assessment and High-Throughput Drug-Combination Profiling of TEAD-Palmitoylation Inhibitors in Hippo Pathway Deficient Mesothelioma
Source: Pharmaceuticals (Basel). 2023 Nov 21;16(12):1635. doi: 10.3390/ph16121635 (PMC10747288; doi:10.3390/ph16121635)
Supplement: Supplementary file 1 [file pharmaceuticals-16-01635-s001.zip › Table S5.xlsx]

## Sheet: Table S5 DTSEA Aggregate
	VT-103: target-level synergism( DTSEA)
	NAME	SIZE	ES	NES	NOM p-val	FDR q-val (<0.1)	FWER p-val	RANK AT MAX	LEADING EDGE
1	NR3C1	24	0.75	2.32	0	0	0	225	tags=54%, list=8%, signal=58%
2	MAP2K1	17	0.8	2.29	0	0	0	253	tags=71%, list=9%, signal=77%
3	MTOR	26	0.71	2.28	0	0	0	400	tags=69%, list=14%, signal=80%
4	AURKA	18	0.68	1.98	0	0.002	0.008	506	tags=67%, list=18%, signal=81%
5	PIK3CA	43	0.56	1.96	0	0.002	0.013	671	tags=56%, list=24%, signal=72%
6	RET	16	0.63	1.8	0.002	0.028	0.175	594	tags=63%, list=21%, signal=79%
7	CDK8	7	0.77	1.76	0.005	0.039	0.275	277	tags=57%, list=10%, signal=63%
8	KDR	28	0.55	1.76	0.002	0.035	0.279	624	tags=50%, list=22%, signal=64%
9	PIK3CB	13	0.65	1.76	0.001	0.034	0.3	669	tags=69%, list=24%, signal=91%
10	JAK2	12	0.67	1.73	0.005	0.042	0.38	824	tags=83%, list=29%, signal=118%
11	JAK1	11	0.67	1.71	0.001	0.052	0.479	528	tags=64%, list=19%, signal=78%
12	BRD4	26	0.53	1.69	0.006	0.063	0.586	862	tags=65%, list=31%, signal=94%
13	MERTK	5	0.82	1.67	0.006	0.072	0.662	317	tags=60%, list=11%, signal=68%
14	PRKCA	7	0.73	1.65	0.005	0.093	0.777	547	tags=86%, list=20%, signal=106%
15	EGFR	40	0.47	1.64	0.007	0.093	0.802	830	tags=58%, list=30%, signal=81%
	VT-103: target-level antagonism ( DTSEA)
	NAME	SIZE	ES	NES	NOM p-val	FDR q-val (<0.2)	FWER p-val	RANK AT MAX	LEADING EDGE
1	NAMPT	6	-0.895402	-2.19625	0	0.0146283	0.013	125	tags=83%, list=4%, signal=87%
2	ACVR1	6	-0.803097	-1.98929	0	0.0667304	0.113	64	tags=33%, list=2%, signal=34%
3	HDAC1	17	-0.543813	-1.98734	0.0046729	0.0448968	0.113	128	tags=29%, list=5%, signal=31%
4	DHFR	11	-0.574027	-1.77291	0.008	0.175231	0.553	375	tags=55%, list=13%, signal=63%
5	TRPV1	5	-0.747316	-1.74896	0.0339506	0.179601	0.637	712	tags=100%, list=25%, signal=134%

## Sheet: Table S5 DTSEA NCI-H226 cells
VT-103: target-level synergism( DTSEA)
NAME	SIZE	ES	NES	NOM p-val	FDR q-val (<0.2)	FWER p-val	RANK AT MAX	LEADING EDGE
MTOR	26	0.73	2.3	0	0	0	432	tags=73%, list=15%, signal=86%
MAP2K1	17	0.81	2.26	0	0	0	149	tags=65%, list=5%, signal=68%
NR3C1	24	0.71	2.13	0	0	0	337	tags=54%, list=12%, signal=61%
CDK8	7	0.91	2.04	0	0	0.001	14	tags=71%, list=1%, signal=72%
JAK2	12	0.74	1.89	0	0.006	0.031	470	tags=75%, list=17%, signal=90%
RET	16	0.67	1.86	0	0.008	0.05	705	tags=63%, list=25%, signal=83%
PIK3CA	43	0.53	1.82	0.001	0.015	0.113	404	tags=44%, list=14%, signal=51%
AURKA	18	0.62	1.75	0.001	0.036	0.278	547	tags=61%, list=20%, signal=75%
FGFR3	7	0.79	1.74	0.003	0.038	0.32	386	tags=71%, list=14%, signal=83%
JAK1	11	0.69	1.7	0.001	0.055	0.45	539	tags=64%, list=19%, signal=79%
ABL1	14	0.63	1.7	0.011	0.052	0.464	65	tags=29%, list=2%, signal=29%
KDR	28	0.54	1.69	0.009	0.057	0.535	827	tags=57%, list=30%, signal=80%
FGFR1	5	0.83	1.65	0.009	0.08	0.677	407	tags=80%, list=15%, signal=93%
MAPK3	10	0.66	1.62	0.011	0.117	0.835	183	tags=50%, list=7%, signal=53%
ALK	16	0.58	1.59	0.026	0.146	0.908	622	tags=63%, list=22%, signal=80%
TNKS	4	0.84	1.56	0.017	0.194	0.965	125	tags=50%, list=4%, signal=52%
VT-103: target-level antagonism ( DTSEA)
NAME	SIZE	ES	NES	NOM p-val	FDR q-val (<0.2)	FWER p-val	RANK AT MAX	LEADING EDGE
NAMPT	10	-0.82	-2.52	0	0	0	131	tags=80%, list=5%, signal=84%
BCL2	15	-0.63	-2.26	0	0.003	0.004	271	tags=47%, list=10%, signal=51%
HDAC1	19	-0.54	-2.02	0	0.038	0.092	128	tags=26%, list=5%, signal=27%
FDPS	4	-0.95	-2.01	0	0.032	0.101	115	tags=75%, list=4%, signal=78%
ACVR1	6	-0.8	-1.92	0.006	0.07	0.255	64	tags=33%, list=2%, signal=34%
DHFR	14	-0.56	-1.85	0	0.104	0.412	573	tags=64%, list=20%, signal=80%
GUCY1A2	5	-0.77	-1.8	0.018	0.134	0.548	465	tags=80%, list=17%, signal=96%
CASR	5	-0.78	-1.78	0.013	0.138	0.598	632	tags=100%, list=23%, signal=129%

## Sheet: Table S5 DTSEA NCI-H2052 cells
VT-103: target-level synergism( DTSEA)
NAME	SIZE	ES	NES	NOM p-val	FDR q-val (<0.2)	FWER p-val	RANK AT MAX	LEADING EDGE
NR3C1	24	0.76	2.32	0	0	0	82	tags=50%, list=3%, signal=51%
MAP2K1	17	0.8	2.29	0	0	0	151	tags=65%, list=5%, signal=68%
AURKA	18	0.68	1.96	0	0.004	0.013	695	tags=78%, list=25%, signal=103%
PIK3CB	13	0.72	1.94	0	0.004	0.017	598	tags=77%, list=21%, signal=97%
MTOR	26	0.59	1.88	0	0.008	0.046	899	tags=73%, list=32%, signal=107%
BRD4	26	0.56	1.8	0	0.027	0.17	933	tags=73%, list=33%, signal=109%
KDR	28	0.56	1.78	0.002	0.032	0.229	468	tags=46%, list=17%, signal=55%
PIK3CA	43	0.49	1.71	0.004	0.072	0.48	1110	tags=72%, list=40%, signal=118%
JAK2	12	0.64	1.67	0.009	0.102	0.657	915	tags=83%, list=33%, signal=123%
RET	16	0.58	1.66	0.006	0.103	0.704	932	tags=81%, list=33%, signal=121%
EGFR	40	0.48	1.66	0.007	0.097	0.716	810	tags=58%, list=29%, signal=80%
KDM1A	6	0.75	1.63	0.017	0.127	0.831	528	tags=67%, list=19%, signal=82%
CHEK1	13	0.6	1.63	0.017	0.125	0.852	998	tags=85%, list=36%, signal=131%
PSN1	9	0.66	1.6	0.021	0.154	0.913	339	tags=44%, list=12%, signal=50%
BMI1	4	0.83	1.59	0.015	0.157	0.93	277	tags=75%, list=10%, signal=83%
TUBB	39	0.47	1.59	0.011	0.151	0.932	1275	tags=82%, list=46%, signal=149%
PRKCA	7	0.71	1.58	0.015	0.149	0.945	717	tags=86%, list=26%, signal=115%
BRD2	10	0.62	1.57	0.027	0.165	0.963	123	tags=40%, list=4%, signal=42%
VT-103: target-level antagonism ( DTSEA)
NAME	SIZE	ES	NES	NOM p-val	FDR q-val (<0.2)	FWER p-val	RANK AT MAX	LEADING EDGE
DHFR	11	-0.619967	-2.00103	0	0.156411	0.12	201	tags=45%, list=7%, signal=49%
NAMPT	6	-0.774806	-1.96242	0	0.106821	0.165	174	tags=50%, list=6%, signal=53%
CXCR1	5	-0.831625	-1.94623	0	0.0788857	0.18	162	tags=80%, list=6%, signal=85%
GABRA1	6	-0.744776	-1.91203	0.00668896	0.0849731	0.247	369	tags=67%, list=13%, signal=77%
TRPV1	5	-0.78597	-1.88915	0.00983607	0.0823852	0.29	604	tags=100%, list=22%, signal=127%
NFE2L2	6	-0.701691	-1.78931	0.0189873	0.146354	0.525	349	tags=67%, list=12%, signal=76%
SCN1A	3	-0.93133	-1.7735	0	0.14388	0.569	196	tags=100%, list=7%, signal=107%
CDK8	6	-0.701136	-1.76075	0.0289389	0.142461	0.61	5	tags=33%, list=0%, signal=33%
